# Supplementary material for: A forward genetic screen identifies modifiers of rocaglate responsiveness
Source: Sci Rep. 2021 Sep 16;11:18516. doi: 10.1038/s41598-021-97765-8 (PMC8445955; doi:10.1038/s41598-021-97765-8)
Supplement: Supplementary file 2 — Supplementary Table S1. [file 41598_2021_97765_MOESM2_ESM.xlsx]

## Sheet: Hap1 TRC3 ORF MAGeCK Analysis
TABLE S1. Complementary DNA rank scoring following analysis of NGS data by MAGeCK.
Gene ID	num	neg_score	neg_pvalue	neg_fdr	neg_rank	neg_goodsgrna	neg_lfc	pos_score	pos_pvalue	pos_fdr	pos_rank	pos_goodsgrna	pos_lfc
TSSK2	4	1	1	0.999999	8491	0	1.1551	2.18e-07	1.75e-06	0.014851	1	4	1.1551
SIK1	3	0.99999	0.99999	0.999999	8490	0	1.2	1.02e-05	2.97e-05	0.126238	2	3	1.2
HIST2H3C_A_D_HIST1H3A_D_C_E_I_G_J_H_B_F	3	0.99996	0.99995	0.999999	8489	0	0.97973	4.38e-05	0.00012302	0.261139	3	3	0.97973
FOXP3	1	0.99995	0.99994	0.999999	8488	0	2.7957	4.77e-05	5.54e-05	0.156766	4	1	2.7957
RPSA	3	0.9998	0.99978	0.999999	8487	0	0.99251	0.0002016	0.00060343	0.599871	5	3	0.99251
SYNPR	1	0.99976	0.99977	0.999999	8486	0	2.6066	0.00023855	0.00024312	0.412871	6	1	2.6066
PRKACG	3	0.8736	0.87326	0.999999	7279	0	0.79884	0.00042933	0.0012308	0.599871	7	2	0.79884
ATP6V1C2	1	0.99957	0.99959	0.999999	8485	0	2.5008	0.00042939	0.00046351	0.599871	8	1	2.5008
DMRTC2	1	0.99948	0.99949	0.999999	8484	0	2.1543	0.00052481	0.00055912	0.599871	9	1	2.1543
HAGHL	2	0.9994	0.99944	0.999999	8483	0	1.2248	0.00060371	0.0011841	0.599871	10	2	1.2248
HOXA5	1	0.99938	0.99941	0.999999	8482	0	2.2858	0.00062023	0.00065707	0.599871	11	1	2.2858
NR1I3	2	0.98659	0.98677	0.999999	8347	0	1.5408	0.00066783	0.0013206	0.599871	12	1	1.5408
HOXA6	1	0.99928	0.99933	0.999999	8481	0	2.295	0.00071565	0.00074569	0.599871	13	1	2.295
BCL2L1	2	0.99919	0.99926	0.999999	8480	0	1.2675	0.00080584	0.0015736	0.599871	14	2	1.2675
NHLH2	1	0.99919	0.99922	0.999999	8479	0	2.1017	0.00081107	0.00082848	0.599871	15	1	2.1017
PAIP2	1	0.99909	0.99912	0.999999	8478	0	2.2356	0.00090649	0.00093459	0.599871	16	1	2.2356
SLC25A16	2	0.99902	0.9991	0.999999	8477	0	0.99533	0.00097656	0.0018908	0.608177	17	2	0.99533
CD151	1	0.999	0.99904	0.999999	8476	0	2.1187	0.0010019	0.00099873	0.599871	18	1	2.1187
MSX2	1	0.99881	0.99886	0.999999	8475	0	1.8758	0.0011927	0.0011643	0.599871	19	1	1.8758
CACFD1	1	0.99871	0.99878	0.999999	8474	0	1.9102	0.0012882	0.0012646	0.599871	20	1	1.9102
MKRN3	1	0.99862	0.99869	0.999999	8473	0	1.9525	0.0013836	0.0013672	0.599871	21	1	1.9525
POU5F1	1	0.99852	0.99858	0.999999	8472	0	1.913	0.001479	0.0014477	0.599871	22	1	1.913
PAIP1	1	0.99843	0.99849	0.999999	8471	0	1.8866	0.0015744	0.0015246	0.599871	23	1	1.8866
C18orf62	1	0.99833	0.99839	0.999999	8470	0	1.9164	0.0016698	0.0016249	0.599871	24	1	1.9164
ACVRL1	4	0.83567	0.83514	0.999999	6933	0	0.85242	0.0017241	0.0047266	0.770311	25	3	0.85242
FAN1	1	0.99823	0.99828	0.999999	8469	0	1.8743	0.0017653	0.0017147	0.606642	26	1	1.8743
na	18	0.81789	0.90897	0.999999	6772	2	0.55613	0.0017958	0.008851	0.79503	27	6	0.55613
ODAM	1	0.99814	0.99818	0.999999	8468	0	1.8846	0.0018607	0.0018336	0.608177	28	1	1.8846
GPR32	1	0.99804	0.99809	0.999999	8467	0	1.8798	0.0019561	0.0019339	0.608177	29	1	1.8798
CALN1	1	0.99795	0.99801	0.999999	8466	0	1.7824	0.0020515	0.0020482	0.62111	30	1	1.7824
DNAJB4	1	0.99785	0.99793	0.999999	8465	0	1.8195	0.0021469	0.0021496	0.629396	31	1	1.8195
SDHD	2	0.98403	0.98419	0.999999	8321	0	1.2928	0.0021935	0.0042882	0.770311	32	1	1.2928
CD3D	1	0.99776	0.99782	0.999999	8464	0	1.8096	0.0022424	0.0022336	0.632178	33	1	1.8096
MC1R	3	0.5753	0.57491	0.999999	4680	0	0.98457	0.0024998	0.0054682	0.770311	34	2	0.98457
HOXB5	1	0.99747	0.99753	0.999999	8463	0	1.6465	0.0025286	0.0025204	0.690355	35	1	1.6465
TMEM213	1	0.99738	0.99743	0.999999	8462	0	1.6538	0.002624	0.0026137	0.693533	36	1	1.6538
NR0B2	3	0.98991	0.98977	0.999999	8383	0	0.92659	0.0028341	0.0061189	0.770311	37	2	0.92659
UEVLD	2	0.99716	0.99724	0.999999	8461	0	1.0737	0.00284	0.0055277	0.770311	38	2	1.0737
ATP5L2	1	0.99699	0.99707	0.999999	8460	0	1.6632	0.0030057	0.0029822	0.764439	39	1	1.6632
VWC2L	1	0.9969	0.99698	0.999999	8459	0	1.6533	0.0031011	0.0030638	0.764439	40	1	1.6533
RPL22	1	0.9968	0.99688	0.999999	8458	0	1.6353	0.0031966	0.0031583	0.764439	41	1	1.6353
HOXB7	1	0.99671	0.99678	0.999999	8457	0	1.6472	0.003292	0.0032411	0.764439	42	1	1.6472
SLCO3A1	1	0.99661	0.99668	0.999999	8456	0	1.5317	0.0033874	0.0033647	0.766844	43	1	1.5317
CAMKK2	2	0.99657	0.99666	0.999999	8455	0	0.79367	0.0034269	0.0065923	0.770311	44	2	0.79367
AGR3	1	0.99652	0.99658	0.999999	8454	0	1.6045	0.0034828	0.0034498	0.766844	45	1	1.6045
KRTAP5-9	1	0.99642	0.99649	0.999999	8453	0	1.552	0.0035782	0.0035337	0.766844	46	1	1.552
NALCN	1	0.99633	0.9964	0.999999	8452	0	1.6324	0.0036737	0.00362	0.766844	47	1	1.6324
NFYB	1	0.99623	0.99631	0.999999	8451	0	1.5994	0.0037691	0.0037028	0.766844	48	1	1.5994
C2orf82	1	0.99614	0.99621	0.999999	8450	0	1.5792	0.0038645	0.0037961	0.766866	49	1	1.5792
SIAH1	2	0.99609	0.99614	0.999999	8449	0	0.86776	0.0039122	0.0074575	0.77291	50	2	0.86776
CCDC12	1	0.99604	0.99611	0.999999	8448	0	1.5933	0.0039599	0.0038836	0.766866	51	1	1.5933
DVL3	1	0.99594	0.99602	0.999999	8446	0	1.5455	0.0040553	0.0039815	0.768339	52	1	1.5455
LOC392526_LOC653155_LOC653988	2	0.99592	0.99597	0.999999	8445	0	0.78045	0.0040811	0.0078003	0.77291	53	2	0.78045
TMEM222	1	0.99585	0.99593	0.999999	8444	0	1.5601	0.0041508	0.0040748	0.768867	54	1	1.5601
HOXB6	1	0.99575	0.99585	0.999999	8443	0	1.5483	0.0042462	0.0041809	0.770311	55	1	1.5483
CATSPER2	2	0.99549	0.99554	0.999999	8442	0	0.75631	0.0045061	0.0085933	0.79503	56	2	0.75631
JUNB	1	0.99547	0.99555	0.999999	8441	0	1.4426	0.0045324	0.0044106	0.770311	57	1	1.4426
ZNF517	1	0.99537	0.99547	0.999999	8440	0	1.5476	0.0046279	0.0045016	0.770311	58	1	1.5476
SH3BGRL2	2	0.92345	0.92364	0.999999	7740	0	1.0644	0.0046701	0.0088743	0.79503	59	1	1.0644
PCGF3	1	0.99528	0.99538	0.999999	8439	0	1.4429	0.0047233	0.0046112	0.770311	60	1	1.4429
KRTAP4-1	1	0.99518	0.99529	0.999999	8438	0	1.4207	0.0048187	0.0046963	0.770311	61	1	1.4207
VN1R4	2	0.84428	0.84429	0.999999	7012	0	0.96168	0.0048605	0.0092696	0.79503	62	1	0.96168
IL11	1	0.99509	0.99519	0.999999	8437	0	1.4981	0.0049141	0.0048082	0.770311	63	1	1.4981
FGD2	1	0.9949	0.995	0.999999	8436	0	1.525	0.005105	0.0050088	0.770311	64	1	1.525
RABIF	1	0.9948	0.9949	0.999999	8435	0	1.5403	0.0052004	0.0051079	0.770311	65	1	1.5403
C7orf26	1	0.9947	0.9948	0.999999	8434	0	1.4836	0.0052958	0.005214	0.770311	66	1	1.4836
SYNGR1	1	0.99461	0.9947	0.999999	8433	0	1.4433	0.0053912	0.0053108	0.770311	67	1	1.4433
PIP5KL1	2	0.8687	0.86874	0.999999	7236	0	0.92757	0.0054315	0.010353	0.815851	68	1	0.92757
ISG20	2	0.99445	0.99443	0.999999	8432	0	0.71623	0.0055466	0.010552	0.815851	69	2	0.71623
LOC100133197_PDXK	1	0.99442	0.99453	0.999999	8431	0	1.5263	0.0055821	0.0054892	0.770311	70	1	1.5263
FAM168A	1	0.99432	0.99444	0.999999	8429	0	1.3436	0.0056775	0.0055907	0.770311	71	1	1.3436
ZFPM2	1	0.99423	0.99432	0.999999	8428	0	1.4729	0.0057729	0.0056851	0.770311	72	1	1.4729
02-Mar	1	0.99404	0.99415	0.999999	8427	0	1.508	0.0059637	0.0058577	0.770311	73	1	1.508
PIGA	1	0.99394	0.99405	0.999999	8426	0	1.5206	0.0060592	0.005958	0.770311	74	1	1.5206
RPS6KA4	2	0.99389	0.99387	0.999999	8425	0	0.86389	0.0061147	0.011638	0.840374	75	2	0.86389
ZBTB1	1	0.99385	0.99396	0.999999	8424	0	1.4464	0.0061546	0.0060524	0.770311	76	1	1.4464
CYYR1	1	0.99375	0.99385	0.999999	8423	0	1.4069	0.00625	0.0061609	0.770311	77	1	1.4069
C11orf68	1	0.99365	0.99375	0.999999	8422	0	1.3996	0.0063454	0.0062705	0.770311	78	1	1.3996
DCN	1	0.99356	0.99366	0.999999	8421	0	1.4956	0.0064408	0.0063731	0.770311	79	1	1.4956
LY6E	1	0.99346	0.99352	0.999999	8419	0	1.4615	0.0065363	0.006464	0.770311	80	1	1.4615
RNF170	1	0.99337	0.99342	0.999999	8418	0	1.4732	0.0066317	0.0065363	0.770311	81	1	1.4732
CREB5	1	0.99327	0.99334	0.999999	8417	0	1.3796	0.0067271	0.0066226	0.770311	82	1	1.3796
BRCC3	1	0.99299	0.99303	0.999999	8416	0	1.3617	0.0070134	0.0069036	0.77291	83	1	1.3617
CYP27A1	1	0.99289	0.99294	0.999999	8413	0	1.4615	0.0071088	0.0070086	0.77291	84	1	1.4615
FBXW7	1	0.9928	0.99284	0.999999	8411	0	1.4392	0.0072042	0.0070797	0.77291	85	1	1.4392
C19orf10	1	0.9927	0.99272	0.999999	8410	0	1.4525	0.0072996	0.0071812	0.77291	86	1	1.4525
TMEM14C	1	0.9926	0.99263	0.999999	8409	0	1.4539	0.007395	0.0072768	0.77291	87	1	1.4539
CCL4	2	0.9926	0.9926	0.999999	8408	0	0.7158	0.0073996	0.013927	0.847964	88	2	0.7158
POLDIP3	1	0.99251	0.99253	0.999999	8407	0	1.3616	0.0074905	0.0073596	0.77291	89	1	1.3616
RTP2	1	0.99241	0.99246	0.999999	8406	0	1.4371	0.0075859	0.0074342	0.77291	90	1	1.4371
SLC4A5	1	0.99232	0.99236	0.999999	8405	0	1.4151	0.0076813	0.0075391	0.77291	91	1	1.4151
NT5C	3	0.98511	0.985	0.999999	8331	0	0.86693	0.0077054	0.015028	0.847964	92	2	0.86693
BCL2L2	1	0.99222	0.99226	0.999999	8404	0	1.297	0.0077767	0.0076418	0.77291	93	1	1.297
SSSCA1	1	0.99213	0.99217	0.999999	8403	0	1.3743	0.0078721	0.0077234	0.77291	94	1	1.3743
MT1H	1	0.99203	0.99207	0.999999	8402	0	1.4409	0.0079676	0.0078283	0.77291	95	1	1.4409
TMEM239	1	0.99184	0.99187	0.999999	8400	0	1.3975	0.0081584	0.0080277	0.783487	96	1	1.3975
KRT18	3	0.99433	0.99423	0.999999	8430	0	0.79585	0.0084209	0.016303	0.847964	97	2	0.79585
TMEM44	1	0.99156	0.9916	0.999999	8399	0	1.4011	0.0084447	0.0082866	0.79503	98	1	1.4011
KIAA0513	1	0.99146	0.9915	0.999999	8398	0	1.3859	0.0085401	0.0083624	0.79503	99	1	1.3859
SSX4B_SSX4	2	0.99135	0.99132	0.999999	8397	0	0.69382	0.0086465	0.01629	0.847964	100	2	0.69382
FAM3A	2	0.68782	0.68845	0.999999	5648	0	0.73166	0.0086644	0.016336	0.847964	101	1	0.73166
SFT2D2	1	0.99127	0.99129	0.999999	8396	0	1.3888	0.0087309	0.0085746	0.79503	102	1	1.3888
ZPLD1	1	0.99098	0.991	0.999999	8395	0	1.3971	0.0090172	0.0088591	0.79503	103	1	1.3971
EIF1B	1	0.99089	0.99092	0.999999	8394	0	1.3311	0.0091126	0.0089431	0.79503	104	1	1.3311
LOC729862	1	0.99079	0.99082	0.999999	8393	0	1.3121	0.009208	0.009055	0.79503	105	1	1.3121
ZNF414	1	0.9907	0.99072	0.999999	8392	0	1.2742	0.0093034	0.0091436	0.79503	106	1	1.2742
CNBP	2	0.99065	0.99063	0.999999	8391	0	0.67015	0.0093524	0.017582	0.847964	107	2	0.67015
PRKCE	1	0.9906	0.99063	0.999999	8390	0	1.3217	0.0093989	0.0092474	0.79503	108	1	1.3217
RASL10A	2	0.99027	0.99028	0.999999	8389	0	0.71903	0.0097252	0.018272	0.847964	109	2	0.71903
DRAM1	1	0.99022	0.99025	0.999999	8388	0	1.2725	0.0097805	0.0096567	0.815851	110	1	1.2725
LOC148756	1	0.99012	0.99014	0.999999	8387	0	1.3374	0.009876	0.0097616	0.815851	111	1	1.3374
TMEM150A	1	0.99003	0.99006	0.999999	8386	0	1.318	0.0099714	0.0098514	0.815851	112	1	1.318
ESRRB	2	0.9801	0.98024	0.999999	8277	0	1.018	0.009994	0.018574	0.847964	113	1	1.018
CLASP1	1	0.98993	0.98996	0.999999	8384	0	1.3791	0.010067	0.0099482	0.815851	114	1	1.3791
ZBTB48	1	0.98965	0.98968	0.999999	8381	0	1.3531	0.010353	0.010227	0.815851	115	1	1.3531
C7orf45	1	0.98955	0.98959	0.999999	8380	0	1.2264	0.010448	0.010319	0.815851	116	1	1.2264
TNNI3	1	0.98946	0.98951	0.999999	8379	0	1.3442	0.010544	0.010408	0.815851	117	1	1.3442
NANOG	1	0.98936	0.98941	0.999999	8377	0	1.2456	0.010639	0.01051	0.815851	118	1	1.2456
C2orf51	1	0.98927	0.98932	0.999999	8376	0	1.2466	0.010735	0.010578	0.815851	119	1	1.2466
HIST1H4F	1	0.98917	0.98925	0.999999	8375	0	1.2707	0.01083	0.010665	0.815851	120	1	1.2707
CRY2	1	0.98898	0.98905	0.999999	8373	0	1.317	0.011021	0.01085	0.821131	121	1	1.317
DCDC2B	1	0.98888	0.98897	0.999999	8372	0	1.292	0.011116	0.010936	0.821131	122	1	1.292
FLCN	1	0.98879	0.98887	0.999999	8371	0	1.3056	0.011212	0.011024	0.821131	123	1	1.3056
KCNMB4	1	0.9886	0.98865	0.999999	8369	0	1.3237	0.011403	0.011202	0.827077	124	1	1.3237
LOC100293277	1	0.9885	0.98856	0.999999	8368	0	1.309	0.011498	0.011315	0.828226	125	1	1.309
RCOR3	1	0.98812	0.98816	0.999999	8366	0	1.2169	0.01188	0.011711	0.840374	126	1	1.2169
ADM	1	0.98802	0.98805	0.999999	8365	0	1.2603	0.011975	0.011808	0.840374	127	1	1.2603
EIF4EBP2	1	0.98793	0.98797	0.999999	8363	0	1.1546	0.012071	0.011891	0.840374	128	1	1.1546
CDKN2AIPNL	1	0.98783	0.98787	0.999999	8361	0	1.2849	0.012166	0.011986	0.840374	129	1	1.2849
RHBDD1	1	0.98774	0.98777	0.999999	8360	0	1.3031	0.012261	0.012084	0.840374	130	1	1.3031
ZBTB8A	1	0.98764	0.98766	0.999999	8359	0	1.2895	0.012357	0.012205	0.840374	131	1	1.2895
ZNF260	1	0.98755	0.98756	0.999999	8358	0	1.2881	0.012452	0.0123	0.840374	132	1	1.2881
TRNAU1AP	1	0.98745	0.98747	0.999999	8357	0	1.1867	0.012548	0.012405	0.840374	133	1	1.1867
ALG1L	1	0.98736	0.98737	0.999999	8356	0	1.2886	0.012643	0.012486	0.840374	134	1	1.2886
MSRB2	1	0.98726	0.98728	0.999999	8355	0	1.2938	0.012739	0.012586	0.840374	135	1	1.2938
HYOU1	1	0.98717	0.98716	0.999999	8354	0	1.2936	0.012834	0.012687	0.840374	136	1	1.2936
ZNF837	1	0.98707	0.98707	0.999999	8353	0	1.171	0.012929	0.012776	0.840374	137	1	1.171
ADC	1	0.98698	0.98698	0.999999	8352	0	1.167	0.013025	0.012877	0.840374	138	1	1.167
SBF2	1	0.98688	0.98687	0.999999	8351	0	1.2533	0.01312	0.01299	0.840374	139	1	1.2533
HIST1H3C	1	0.98678	0.98678	0.999999	8350	0	1.1442	0.013216	0.013092	0.840374	140	1	1.1442
TAF12	1	0.98669	0.98669	0.999999	8349	0	1.1561	0.013311	0.013183	0.840374	141	1	1.1561
C12orf34	1	0.98659	0.98661	0.999999	8348	0	1.1745	0.013406	0.013267	0.840374	142	1	1.1745
SGPP2	1	0.9865	0.98651	0.999999	8346	0	1.2096	0.013502	0.013361	0.840374	143	1	1.2096
CLK2_CLK2P	2	0.62537	0.62579	0.999999	5107	0	0.63527	0.013788	0.022081	0.868968	144	1	0.63527
MRPS17	1	0.98621	0.98623	0.999999	8345	0	1.2498	0.013788	0.013629	0.847964	145	1	1.2498
TTR	1	0.98612	0.98614	0.999999	8344	0	1.2148	0.013884	0.013736	0.847964	146	1	1.2148
MED11	1	0.98602	0.98604	0.999999	8343	0	1.2661	0.013979	0.013817	0.847964	147	1	1.2661
APITD1	1	0.98583	0.98584	0.999999	8341	0	1.271	0.01417	0.014003	0.847964	148	1	1.271
PNPLA2	1	0.98564	0.98569	0.999999	8340	0	1.2519	0.014361	0.014189	0.847964	149	1	1.2519
PEX16	1	0.98554	0.98559	0.999999	8339	0	1.2691	0.014456	0.014281	0.847964	150	1	1.2691
HIST1H3F	1	0.98545	0.98549	0.999999	8337	0	1.1383	0.014552	0.014373	0.847964	151	1	1.1383
C4orf26	1	0.98535	0.9854	0.999999	8336	0	1.2167	0.014647	0.014482	0.847964	152	1	1.2167
ADAMTS12	1	0.98526	0.98532	0.999999	8334	0	1.2192	0.014742	0.014574	0.847964	153	1	1.2192
SMR3B	1	0.98516	0.98522	0.999999	8332	0	1.2092	0.014838	0.014688	0.847964	154	1	1.2092
PHLDA2	1	0.98497	0.98502	0.999999	8330	0	1.1562	0.015029	0.014888	0.847964	155	1	1.1562
LOC100129469	1	0.98488	0.98492	0.999999	8329	0	1.1771	0.015124	0.015008	0.847964	156	1	1.1771
NAT2	1	0.98478	0.98483	0.999999	8328	0	1.2177	0.015219	0.015112	0.847964	157	1	1.2177
KCTD1	1	0.98469	0.98475	0.999999	8327	0	1.1417	0.015315	0.0152	0.847964	158	1	1.1417
SFT2D3	1	0.98459	0.98465	0.999999	8325	0	1.2462	0.01541	0.015284	0.847964	159	1	1.2462
MCL1	1	0.9844	0.98447	0.999999	8324	0	1.1575	0.015601	0.015479	0.847964	160	1	1.1575
PSAT1	1	0.9843	0.98436	0.999999	8323	0	1.2328	0.015697	0.015579	0.847964	161	1	1.2328
OSM	1	0.98411	0.98417	0.999999	8322	0	1.1298	0.015887	0.015759	0.847964	162	1	1.1298
NEK6	3	0.996	0.99594	0.999999	8447	0	0.73291	0.015972	0.029777	0.894575	163	2	0.73291
SCAMP4	1	0.98392	0.98399	0.999999	8320	0	1.1533	0.016078	0.015959	0.847964	164	1	1.1533
FAM131C	1	0.98383	0.98388	0.999999	8318	0	1.2249	0.016174	0.01605	0.847964	165	1	1.2249
HIST1H2BH	1	0.98364	0.98371	0.999999	8315	0	1.1366	0.016365	0.016238	0.847964	166	1	1.1366
TMSB4X_TMSB4Y	2	0.43234	0.4326	0.999999	3480	0	0.4471	0.01644	0.024491	0.868968	167	1	0.4471
CRISP2	1	0.98354	0.98361	0.999999	8314	0	1.192	0.01646	0.016357	0.847964	168	1	1.192
RNASE4	1	0.98344	0.98351	0.999999	8313	0	1.2029	0.016555	0.016478	0.847964	169	1	1.2029
RASSF3	2	0.73356	0.73391	0.999999	6035	0	0.69786	0.016629	0.024669	0.868968	170	1	0.69786
RIN1	1	0.98335	0.98341	0.999999	8312	0	1.2087	0.016651	0.016582	0.847964	171	1	1.2087
ENDOV	1	0.98325	0.98332	0.999999	8311	0	1.1677	0.016746	0.016673	0.847964	172	1	1.1677
H1FX-AS1	1	0.98306	0.98314	0.999999	8310	0	1.1044	0.016937	0.016857	0.847964	173	1	1.1044
ZSCAN5A	1	0.98297	0.98304	0.999999	8309	0	1.1678	0.017032	0.016961	0.847964	174	1	1.1678
KRTAP9-7_KRTAP9-6_KRTAP9-1_KRTAP9-9_KRTAP9-2_KRTAP9-3_KRTAP9-4	1	0.98287	0.98293	0.999999	8308	0	1.1405	0.017128	0.017052	0.847964	175	1	1.1405
RPS2	2	0.98523	0.98539	0.999999	8333	0	0.95676	0.017196	0.025224	0.868968	176	1	0.95676
DYNC1LI1	1	0.98278	0.98284	0.999999	8307	0	1.153	0.017223	0.017144	0.847964	177	1	1.153
ULBP1	1	0.98268	0.98274	0.999999	8306	0	1.1358	0.017319	0.017242	0.847964	178	1	1.1358
WSB2	1	0.98259	0.98264	0.999999	8305	0	1.1535	0.017414	0.017331	0.847964	179	1	1.1535
ZNF724P	1	0.98249	0.98255	0.999999	8304	0	1.1748	0.01751	0.017427	0.847964	180	1	1.1748
BCL2L10	1	0.9824	0.98245	0.999999	8303	0	1.0595	0.017605	0.017516	0.847964	181	1	1.0595
KLK1	4	0.97258	0.97293	0.999999	8206	0	0.43452	0.01763	0.033951	0.92002	182	1	0.43452
C1QB	1	0.9823	0.98237	0.999999	8302	0	1.1767	0.0177	0.017612	0.847964	183	1	1.1767
SRD5A1	2	0.9846	0.98477	0.999999	8326	0	0.97039	0.017764	0.025725	0.868968	184	1	0.97039
RPL39L	1	0.9822	0.98229	0.999999	8300	0	1.1504	0.017796	0.017709	0.847964	185	1	1.1504
KRTAP10-9	1	0.98211	0.98218	0.999999	8299	0	1.0907	0.017891	0.017791	0.847964	186	1	1.0907
SHISA7	1	0.98201	0.98207	0.999999	8298	0	1.1813	0.017987	0.017894	0.847964	187	1	1.1813
LOC400879_LOC440157_FLJ39632	1	0.98182	0.98188	0.999999	8297	0	1.0971	0.018177	0.018072	0.847964	188	1	1.0971
RIPPLY1	1	0.98173	0.98178	0.999999	8296	0	1.1524	0.018273	0.018155	0.847964	189	1	1.1524
LOC340094	1	0.98163	0.98168	0.999999	8295	0	1.1705	0.018368	0.018256	0.847964	190	1	1.1705
PATE1	1	0.98154	0.98158	0.999999	8294	0	1.1368	0.018464	0.018365	0.847964	191	1	1.1368
PLG	1	0.98144	0.98149	0.999999	8293	0	1.1316	0.018559	0.018474	0.847964	192	1	1.1316
MFGE8	1	0.98135	0.98138	0.999999	8292	0	1.1231	0.018655	0.018584	0.847964	193	1	1.1231
SCG5	1	0.98125	0.98125	0.999999	8291	0	1.1447	0.01875	0.018675	0.847964	194	1	1.1447
TCEA2	1	0.98115	0.98116	0.999999	8290	0	1.1265	0.018845	0.018779	0.848141	195	1	1.1265
NEU4	2	0.95397	0.95422	0.999999	8018	0	0.87254	0.018898	0.026708	0.881474	196	1	0.87254
OPRD1	1	0.98106	0.98106	0.999999	8289	0	1.1006	0.018941	0.018916	0.848406	197	1	1.1006
RBM48	1	0.98096	0.98098	0.999999	8288	0	1.1657	0.019036	0.019003	0.848406	198	1	1.1657
BARX1	1	0.98087	0.98089	0.999999	8287	0	1.0687	0.019132	0.019108	0.848406	199	1	1.0687
STK4	1	0.98077	0.98077	0.999999	8286	0	1.1639	0.019227	0.0192	0.848406	200	1	1.1639
KIAA1715	1	0.98068	0.98067	0.999999	8284	0	1.0724	0.019323	0.019294	0.848406	201	1	1.0724
CNPY3	1	0.98058	0.98057	0.999999	8283	0	1.1652	0.019418	0.019392	0.848406	202	1	1.1652
HIST3H2A	1	0.98049	0.98047	0.999999	8282	0	1.0212	0.019513	0.019499	0.848406	203	1	1.0212
TRPC4	1	0.98039	0.98037	0.999999	8281	0	1.1501	0.019609	0.019611	0.848406	204	1	1.1501
PDGFB	1	0.9803	0.98026	0.999999	8280	0	1.1346	0.019704	0.019705	0.848406	205	1	1.1346
GCC1	1	0.9802	0.98017	0.999999	8279	0	1.1584	0.0198	0.0198	0.848406	206	1	1.1584
MT2A	1	0.9801	0.98009	0.999999	8278	0	1.0651	0.019895	0.019897	0.848406	207	1	1.0651
NKG7	1	0.98001	0.98001	0.999999	8276	0	1.0791	0.01999	0.019991	0.848406	208	1	1.0791
GPN1	1	0.97991	0.9799	0.999999	8275	0	1.1447	0.020086	0.020084	0.848406	209	1	1.1447
RQCD1	1	0.97982	0.9798	0.999999	8273	0	1.1447	0.020181	0.020185	0.848471	210	1	1.1447
DERL1	1	0.97963	0.97963	0.999999	8271	0	1.1144	0.020372	0.020355	0.848903	211	1	1.1144
RPL34	1	0.97953	0.97953	0.999999	8270	0	1.1096	0.020468	0.020444	0.848903	212	1	1.1096
KLRF1	1	0.97944	0.97945	0.999999	8269	0	1.0832	0.020563	0.020521	0.848903	213	1	1.0832
HESX1	1	0.97934	0.97937	0.999999	8266	0	1.0763	0.020658	0.020618	0.848903	214	1	1.0763
KRT36	1	0.97925	0.97926	0.999999	8264	0	1.0987	0.020754	0.020703	0.848903	215	1	1.0987
LOC100132540_LOC100132620_LOC100133970_LOC100288332_NPIPL3_PDXDC2P_LOC348151_LOC348162_LOC400513_LOC440341	1	0.97915	0.97917	0.999999	8263	0	1.0984	0.020849	0.020798	0.848903	216	1	1.0984
RBM33	1	0.97906	0.97908	0.999999	8262	0	1.1304	0.020945	0.020895	0.848903	217	1	1.1304
CAPNS2	1	0.97886	0.9789	0.999999	8260	0	1.1211	0.021135	0.021076	0.852113	218	1	1.1211
TAF8	1	0.97877	0.97881	0.999999	8259	0	1.0117	0.021231	0.021182	0.852113	219	1	1.0117
ZNF581	1	0.97867	0.97872	0.999999	8257	0	1.0587	0.021326	0.021287	0.852113	220	1	1.0587
LCE3C	1	0.97858	0.97861	0.999999	8256	0	1.1159	0.021422	0.021376	0.852113	221	1	1.1159
GCSH_LOC729080	1	0.97791	0.97792	0.999999	8254	0	1.0986	0.02209	0.022071	0.868968	222	1	1.0986
MYCT1	1	0.97772	0.97772	0.999999	8253	0	1.1047	0.022281	0.022266	0.868968	223	1	1.1047
TOMM7	1	0.97753	0.97754	0.999999	8251	0	1.0111	0.022471	0.022459	0.868968	224	1	1.0111
FDFT1	2	0.48381	0.48393	0.999999	3916	0	0.45769	0.022487	0.029975	0.894575	225	1	0.45769
PGRMC2	1	0.97743	0.97745	0.999999	8250	0	1.0081	0.022567	0.022551	0.868968	226	1	1.0081
ETHE1	1	0.97734	0.97736	0.999999	8249	0	1.0834	0.022662	0.022643	0.868968	227	1	1.0834
RNASEH2C	1	0.97715	0.97717	0.999999	8248	0	1.0671	0.022853	0.022812	0.868968	228	1	1.0671
TBC1D28	1	0.97705	0.97707	0.999999	8247	0	1.0828	0.022948	0.022895	0.868968	229	1	1.0828
PRR15	1	0.97686	0.97687	0.999999	8246	0	1.0097	0.023139	0.023097	0.868968	230	1	1.0097
ZMYM6NB	1	0.97677	0.97677	0.999999	8245	0	1.0395	0.023235	0.0232	0.868968	231	1	1.0395
TXNDC8	1	0.97667	0.97668	0.999999	8243	0	1.0346	0.02333	0.023302	0.868968	232	1	1.0346
POU5F2	1	0.97657	0.97659	0.999999	8242	0	1.0695	0.023426	0.023393	0.868968	233	1	1.0695
MS4A15	1	0.97648	0.97649	0.999999	8241	0	1.0864	0.023521	0.023478	0.868968	234	1	1.0864
VSX2	1	0.97638	0.97639	0.999999	8240	0	1.0485	0.023616	0.023567	0.868968	235	1	1.0485
KRTAP1-1	1	0.97629	0.97628	0.999999	8239	0	1.0557	0.023712	0.023655	0.868968	236	1	1.0557
SKA2	1	0.97619	0.97618	0.999999	8238	0	1.0669	0.023807	0.023742	0.868968	237	1	1.0669
NUDT14	1	0.9761	0.97609	0.999999	8237	0	1.0838	0.023903	0.023828	0.868968	238	1	1.0838
ROPN1	1	0.976	0.976	0.999999	8236	0	0.99459	0.023998	0.023929	0.868968	239	1	0.99459
ZC3H3	1	0.97591	0.97592	0.999999	8235	0	0.96926	0.024094	0.024021	0.868968	240	1	0.96926
BRI3	1	0.97581	0.97582	0.999999	8234	0	1.0478	0.024189	0.024111	0.868968	241	1	1.0478
IFI27	1	0.97572	0.97572	0.999999	8233	0	1.0747	0.024284	0.024208	0.868968	242	1	1.0747
KCNG1	1	0.97562	0.97563	0.999999	8231	0	0.98584	0.02438	0.024298	0.868968	243	1	0.98584
CBY1	1	0.97552	0.97553	0.999999	8230	0	1.0298	0.024475	0.024391	0.868968	244	1	1.0298
C1QC	1	0.97533	0.97534	0.999999	8229	0	1.0635	0.024666	0.024566	0.868968	245	1	1.0635
FMO1	1	0.97524	0.97523	0.999999	8228	0	1.0813	0.024761	0.024687	0.868968	246	1	1.0813
MZT1	1	0.97514	0.97514	0.999999	8227	0	0.98659	0.024857	0.024803	0.868968	247	1	0.98659
FHL1	1	0.97505	0.97504	0.999999	8225	0	1.0884	0.024952	0.024902	0.868968	248	1	1.0884
RNF7	1	0.97495	0.97493	0.999999	8224	0	1.0049	0.025048	0.025016	0.868968	249	1	1.0049
NUDT18	1	0.97486	0.97484	0.999999	8222	0	1.0366	0.025143	0.025123	0.868968	250	1	1.0366
GSG1	1	0.97467	0.97465	0.999999	8221	0	1.0519	0.025334	0.025309	0.868968	251	1	1.0519
ATOX1	1	0.97457	0.97454	0.999999	8220	0	1.0379	0.025429	0.025433	0.868968	252	1	1.0379
MRPS6	1	0.97448	0.97445	0.999999	8219	0	1.0329	0.025525	0.025514	0.868968	253	1	1.0329
LINC00311	1	0.97438	0.97436	0.999999	8218	0	1.0615	0.02562	0.025613	0.868968	254	1	1.0615
SCRG1	1	0.97428	0.97427	0.999999	8217	0	1.0606	0.025716	0.025699	0.868968	255	1	1.0606
ACTL6A	1	0.97419	0.97419	0.999999	8216	0	0.98237	0.025811	0.025803	0.868968	256	1	0.98237
FER1L6-AS1	1	0.97409	0.9741	0.999999	8215	0	1.0268	0.025906	0.025895	0.868968	257	1	1.0268
EPYC	1	0.974	0.974	0.999999	8214	0	1.0575	0.026002	0.025994	0.868968	258	1	1.0575
RHOXF2	1	0.97352	0.97353	0.999999	8213	0	1.0427	0.026479	0.026517	0.881474	259	1	1.0427
SOST	1	0.97333	0.97337	0.999999	8212	0	0.96197	0.02667	0.026725	0.881474	260	1	0.96197
CDKN2A_CDKN2B	1	0.97323	0.97326	0.999999	8211	0	0.91951	0.026765	0.026811	0.881474	261	1	0.91951
SLC25A18	3	0.77166	0.77134	0.999999	6359	0	0.67849	0.026852	0.048634	0.938678	262	2	0.67849
MXRA8	1	0.97314	0.97315	0.999999	8210	0	0.99729	0.026861	0.026904	0.881474	263	1	0.99729
ADD2	1	0.97304	0.97305	0.999999	8209	0	1.0376	0.026956	0.026991	0.881474	264	1	1.0376
FOS	2	0.98224	0.98242	0.999999	8301	0	0.81575	0.02701	0.034023	0.92002	265	1	0.81575
LINC00174	1	0.97295	0.97294	0.999999	8208	0	1.0179	0.027052	0.027096	0.881511	266	1	1.0179
FXYD3	3	0.73876	0.73839	0.999999	6083	0	0.59207	0.027207	0.049256	0.938678	267	2	0.59207
PVRL1	1	0.97257	0.97259	0.999999	8205	0	1.0474	0.027433	0.027427	0.888167	268	1	1.0474
LENEP	1	0.97247	0.9725	0.999999	8204	0	0.97507	0.027529	0.027528	0.888167	269	1	0.97507
C9orf169	1	0.97238	0.97238	0.999999	8203	0	0.90482	0.027624	0.027633	0.888167	270	1	0.90482
KRTAP13-4	1	0.97228	0.97229	0.999999	8201	0	0.89047	0.027719	0.027729	0.888167	271	1	0.89047
NYAP2	1	0.97219	0.97221	0.999999	8200	0	1.0059	0.027815	0.027824	0.888167	272	1	1.0059
PRR11	1	0.97199	0.97202	0.999999	8199	0	1.0067	0.028006	0.028022	0.890135	273	1	1.0067
ATP6V1F	1	0.9719	0.97192	0.999999	8198	0	0.95891	0.028101	0.028132	0.890135	274	1	0.95891
ATP6V1G1	1	0.9718	0.97184	0.999999	8197	0	0.95938	0.028197	0.028211	0.890135	275	1	0.95938
UBXN4	1	0.97171	0.97174	0.999999	8196	0	1.0004	0.028292	0.028319	0.890135	276	1	1.0004
RAMP1	2	0.86599	0.86606	0.999999	7209	0	0.72219	0.028327	0.035235	0.924605	277	1	0.72219
PUS10	1	0.97152	0.97155	0.999999	8194	0	1.0009	0.028483	0.028494	0.890135	278	1	1.0009
CAPNS1	3	0.81824	0.81779	0.999999	6775	0	0.13048	0.028494	0.050609	0.941991	279	1	0.13048
CBR3	1	0.97142	0.97145	0.999999	8193	0	1.0153	0.028578	0.028585	0.890135	280	1	1.0153
SURF4	1	0.97133	0.97136	0.999999	8192	0	1.0424	0.028674	0.028663	0.890135	281	1	1.0424
MYH9	1	0.97123	0.97128	0.999999	8191	0	1.0146	0.028769	0.028745	0.890135	282	1	1.0146
WTAP	1	0.97114	0.97118	0.999999	8190	0	1.0059	0.028865	0.028829	0.890135	283	1	1.0059
COG7	1	0.97094	0.97099	0.999999	8188	0	1.0414	0.029055	0.029062	0.894085	284	1	1.0414
HOXA9	1	0.97075	0.97083	0.999999	8187	0	1.0318	0.029246	0.029245	0.894575	285	1	1.0318
LOC100509620	1	0.97056	0.97062	0.999999	8186	0	0.90837	0.029437	0.029423	0.894575	286	1	0.90837
PGK1	2	0.83835	0.83849	0.999999	6955	0	0.68945	0.029643	0.036428	0.924605	287	1	0.68945
MFF_LOC644762	1	0.97028	0.97036	0.999999	8185	0	1.0185	0.029723	0.029727	0.894575	288	1	1.0185
C17orf67	1	0.97018	0.97027	0.999999	8183	0	1.0177	0.029819	0.02981	0.894575	289	1	1.0177
KCNH1	1	0.97009	0.97017	0.999999	8182	0	1.0051	0.029914	0.029908	0.894575	290	1	1.0051
PLA2G10	1	0.96999	0.97008	0.999999	8181	0	0.96925	0.03001	0.029997	0.894575	291	1	0.96925
LOC100130950	1	0.9699	0.96999	0.999999	8180	0	0.98234	0.030105	0.030085	0.894575	292	1	0.98234
HYAL2	1	0.9698	0.9699	0.999999	8179	0	1.0251	0.0302	0.030177	0.894575	293	1	1.0251
H2AFX	1	0.9697	0.96979	0.999999	8178	0	0.96227	0.030296	0.030266	0.894575	294	1	0.96227
IGLV3-25	1	0.96961	0.96969	0.999999	8177	0	0.98829	0.030391	0.03038	0.894575	295	1	0.98829
Scrn2	1	0.96951	0.9696	0.999999	8176	0	1.0155	0.030487	0.03047	0.894575	296	1	1.0155
PLEKHF1	1	0.96942	0.96949	0.999999	8175	0	0.95553	0.030582	0.03057	0.894575	297	1	0.95553
EFNB2	1	0.96932	0.96939	0.999999	8174	0	1.0047	0.030677	0.030673	0.894575	298	1	1.0047
C10orf107	1	0.96923	0.9693	0.999999	8173	0	0.9905	0.030773	0.030772	0.894575	299	1	0.9905
RALGAPA2	1	0.96913	0.96921	0.999999	8172	0	0.95686	0.030868	0.030873	0.894575	300	1	0.95686
C21orf119	1	0.96904	0.96912	0.999999	8171	0	0.99225	0.030964	0.030975	0.894575	301	1	0.99225
ZNF586	1	0.96885	0.96894	0.999999	8170	0	0.96019	0.031155	0.031167	0.89708	302	1	0.96019
TAAR5	2	0.84914	0.8492	0.999999	7056	0	0.6965	0.031335	0.037941	0.924605	303	1	0.6965
ZNF496	1	0.96846	0.96857	0.999999	8169	0	0.9608	0.031536	0.031575	0.905757	304	1	0.9608
ADORA3	1	0.96837	0.96847	0.999999	8168	0	1.0028	0.031632	0.031684	0.905807	305	1	1.0028
B9D1	1	0.96808	0.96822	0.999999	8167	0	0.95429	0.031918	0.031961	0.910675	306	1	0.95429
MAPK1	1	0.96789	0.96805	0.999999	8166	0	0.96879	0.032109	0.032155	0.912084	307	1	0.96879
KRTAP4-12	1	0.9678	0.96794	0.999999	8164	0	0.97203	0.032204	0.032251	0.912084	308	1	0.97203
HSPBP1	2	0.97903	0.97914	0.999999	8261	0	0.88543	0.032273	0.038799	0.924605	309	1	0.88543
TNP2	1	0.9677	0.96785	0.999999	8163	0	0.99038	0.0323	0.032353	0.912084	310	1	0.99038
ERN1	1	0.9676	0.96776	0.999999	8162	0	0.98247	0.032395	0.032444	0.912084	311	1	0.98247
HES6	1	0.96751	0.96768	0.999999	8161	0	0.98254	0.03249	0.032548	0.912084	312	1	0.98254
MARK4	1	0.96703	0.96717	0.999999	8159	0	1.0057	0.032968	0.033028	0.92002	313	1	1.0057
RELT	1	0.96684	0.96699	0.999999	8157	0	0.92525	0.033158	0.033198	0.92002	314	1	0.92525
ORMDL1	1	0.96675	0.96692	0.999999	8156	0	0.96397	0.033254	0.033288	0.92002	315	1	0.96397
RPS29	1	0.96665	0.96682	0.999999	8155	0	0.96394	0.033349	0.03337	0.92002	316	1	0.96394
C12orf33	1	0.96656	0.96673	0.999999	8154	0	0.86811	0.033445	0.033469	0.92002	317	1	0.86811
L3MBTL2	1	0.96636	0.96654	0.999999	8151	0	0.97674	0.033635	0.033674	0.92002	318	1	0.97674
SERINC2	1	0.96627	0.96645	0.999999	8150	0	0.97079	0.033731	0.033777	0.92002	319	1	0.97079
ATG12	1	0.96617	0.96635	0.999999	8148	0	0.97685	0.033826	0.033861	0.92002	320	1	0.97685
CTSD	1	0.96608	0.96624	0.999999	8147	0	0.92465	0.033922	0.033955	0.92002	321	1	0.92465
DARS2	1	0.96589	0.96604	0.999999	8144	0	0.98881	0.034113	0.034156	0.920682	322	1	0.98881
FAM89B	1	0.96551	0.96566	0.999999	8140	0	0.88186	0.034494	0.034523	0.924605	323	1	0.88186
C15orf39	1	0.96541	0.96559	0.999999	8139	0	0.97725	0.03459	0.034639	0.924605	324	1	0.97725
RPS6KA1	3	0.2688	0.29416	0.999999	2178	1	-0.15924	0.034658	0.055877	0.949555	325	1	-0.15924
ADPRHL2	1	0.96531	0.96549	0.999999	8138	0	0.97009	0.034685	0.034734	0.924605	326	1	0.97009
PTRH1	1	0.96512	0.96533	0.999999	8137	0	0.93684	0.034876	0.034962	0.924605	327	1	0.93684
FAM213B	1	0.96503	0.96521	0.999999	8136	0	0.96989	0.034971	0.035056	0.924605	328	1	0.96989
C17orf56	1	0.96493	0.96511	0.999999	8135	0	0.91928	0.035067	0.035158	0.924605	329	1	0.91928
VPS37A	1	0.96484	0.96502	0.999999	8134	0	0.96949	0.035162	0.035254	0.924605	330	1	0.96949
MGLL	1	0.96465	0.96481	0.999999	8133	0	0.93349	0.035353	0.035463	0.924605	331	1	0.93349
KCNMB1	1	0.96455	0.96473	0.999999	8132	0	0.96317	0.035448	0.035564	0.924605	332	1	0.96317
C2orf68	1	0.96436	0.96454	0.999999	8131	0	0.89575	0.035639	0.035737	0.924605	333	1	0.89575
RCBTB1	1	0.96427	0.96445	0.999999	8130	0	0.96871	0.035735	0.03582	0.924605	334	1	0.96871
MXD4	1	0.96417	0.96436	0.999999	8129	0	0.88208	0.03583	0.035905	0.924605	335	1	0.88208
FABP1	1	0.96407	0.96426	0.999999	8128	0	0.96845	0.035926	0.036013	0.924605	336	1	0.96845
TNFSF18	1	0.96398	0.96415	0.999999	8127	0	0.9246	0.036021	0.036106	0.924605	337	1	0.9246
VMO1	1	0.96388	0.96407	0.999999	8125	0	0.93698	0.036116	0.036191	0.924605	338	1	0.93698
ZP1	1	0.96379	0.96398	0.999999	8124	0	0.94444	0.036212	0.03628	0.924605	339	1	0.94444
SH3BGRL3	1	0.96369	0.9639	0.999999	8122	0	0.97885	0.036307	0.036379	0.924605	340	1	0.97885
UFM1	1	0.9636	0.96379	0.999999	8121	0	0.96808	0.036403	0.036489	0.924605	341	1	0.96808
HIST1H2AM	1	0.96341	0.96358	0.999999	8120	0	0.90394	0.036594	0.036693	0.924605	342	1	0.90394
PRPS2	4	0.61736	0.61755	0.999999	5036	0	0.23388	0.036715	0.065818	0.949555	343	2	0.23388
GFER	1	0.96322	0.9634	0.999999	8119	0	0.89675	0.036784	0.036842	0.924605	344	1	0.89675
RCAN2	1	0.96312	0.9633	0.999999	8117	0	0.94512	0.03688	0.036942	0.924605	345	1	0.94512
TCAP	1	0.96302	0.96321	0.999999	8116	0	0.95078	0.036975	0.037058	0.924605	346	1	0.95078
FAM126B	1	0.96293	0.96314	0.999999	8115	0	0.96729	0.037071	0.037164	0.924605	347	1	0.96729
NPM2	1	0.96283	0.96305	0.999999	8114	0	0.87927	0.037166	0.03727	0.924605	348	1	0.87927
C2orf18	1	0.96274	0.96295	0.999999	8112	0	0.86176	0.037261	0.037376	0.924605	349	1	0.86176
KRTAP9-7_KRTAP9-9_KRTAP9-2_KRTAP9-3_KRTAP9-8_KRTAP9-4	1	0.96255	0.96278	0.999999	8111	0	0.91715	0.037452	0.03756	0.924605	350	1	0.91715
HGF	1	0.96245	0.9627	0.999999	8109	0	0.96643	0.037548	0.03766	0.924605	351	1	0.96643
MYCL1	1	0.96236	0.96261	0.999999	8108	0	0.96629	0.037643	0.037751	0.924605	352	1	0.96629
MTMR10	1	0.96217	0.96242	0.999999	8107	0	0.95254	0.037834	0.037948	0.924605	353	1	0.95254
FAM3B	1	0.96207	0.96232	0.999999	8105	0	0.91202	0.037929	0.038033	0.924605	354	1	0.91202
IQCB1	1	0.96198	0.96222	0.999999	8103	0	0.94099	0.038025	0.038128	0.924605	355	1	0.94099
ATP6V0E1	1	0.96188	0.96211	0.999999	8101	0	0.91547	0.03812	0.038203	0.924605	356	1	0.91547
KIF26B	1	0.96169	0.96196	0.999999	8100	0	0.95761	0.038311	0.038379	0.924605	357	1	0.95761
EIF4EBP1	1	0.96159	0.96188	0.999999	8099	0	0.93758	0.038406	0.038478	0.924605	358	1	0.93758
RTN4R	1	0.9615	0.96178	0.999999	8098	0	0.94691	0.038502	0.038577	0.924605	359	1	0.94691
RAB3IL1	1	0.9614	0.96167	0.999999	8097	0	0.91816	0.038597	0.038672	0.924605	360	1	0.91816
METTL6	1	0.96131	0.96158	0.999999	8096	0	0.90663	0.038693	0.038781	0.924605	361	1	0.90663
OR8D2	1	0.96121	0.9615	0.999999	8094	0	0.87847	0.038788	0.038875	0.924605	362	1	0.87847
DDIT4	1	0.96102	0.96132	0.999999	8093	0	0.94538	0.038979	0.039074	0.925811	363	1	0.94538
ING1	1	0.96093	0.9612	0.999999	8092	0	0.89485	0.039074	0.039151	0.925811	364	1	0.89485
TFF2	1	0.96083	0.9611	0.999999	8091	0	0.93195	0.03917	0.039252	0.925811	365	1	0.93195
ALX1	1	0.96064	0.96091	0.999999	8090	0	0.90123	0.039361	0.039448	0.927513	366	1	0.90123
PTPN18	1	0.96045	0.96072	0.999999	8089	0	0.87812	0.039552	0.039619	0.927513	367	1	0.87812
SH3BGRL	1	0.96035	0.96062	0.999999	8088	0	0.90363	0.039647	0.039708	0.927513	368	1	0.90363
KRTAP19-5	1	0.96026	0.96053	0.999999	8087	0	0.83769	0.039742	0.03979	0.927513	369	1	0.83769
LCN12	1	0.96016	0.96042	0.999999	8085	0	0.92188	0.039838	0.03988	0.927513	370	1	0.92188
FGF11	1	0.95997	0.96025	0.999999	8084	0	0.85183	0.040029	0.040064	0.927513	371	1	0.85183
CIDEB	1	0.95988	0.96015	0.999999	8083	0	0.93627	0.040124	0.040158	0.927513	372	1	0.93627
PRCC	2	0.60525	0.60557	0.999999	4927	0	0.4683	0.040142	0.046102	0.932779	373	1	0.4683
LINC00518	1	0.95978	0.96005	0.999999	8081	0	0.8939	0.040219	0.040255	0.927513	374	1	0.8939
LOC653743_LBH	1	0.95969	0.95996	0.999999	8080	0	0.95118	0.040315	0.040365	0.927513	375	1	0.95118
LGALS9	1	0.95959	0.95988	0.999999	8079	0	0.91525	0.04041	0.040458	0.927513	376	1	0.91525
SUMO1	1	0.95949	0.95979	0.999999	8078	0	0.84106	0.040506	0.040554	0.927513	377	1	0.84106
TSPAN1	1	0.9594	0.95969	0.999999	8076	0	0.92496	0.040601	0.040635	0.927513	378	1	0.92496
LAGE3	1	0.95921	0.95951	0.999999	8074	0	0.83192	0.040792	0.040815	0.928073	379	1	0.83192
SERP1	1	0.95911	0.95941	0.999999	8073	0	0.85062	0.040887	0.040914	0.928073	380	1	0.85062
ELOF1	1	0.95902	0.95931	0.999999	8071	0	0.9215	0.040983	0.041003	0.928073	381	1	0.9215
TPD52L2	1	0.95892	0.95922	0.999999	8070	0	0.8375	0.041078	0.041097	0.928073	382	1	0.8375
GOLGA8F_GOLGA8DP_LOC388084_LOC388189_GOLGA8C	1	0.95873	0.95903	0.999999	8069	0	0.93914	0.041269	0.041308	0.928592	383	1	0.93914
ASB2	1	0.95864	0.95893	0.999999	8068	0	0.89427	0.041365	0.041403	0.928592	384	1	0.89427
ASMTL-AS1	1	0.95854	0.95884	0.999999	8067	0	0.86707	0.04146	0.041506	0.928592	385	1	0.86707
C6orf226	1	0.95844	0.95874	0.999999	8066	0	0.85281	0.041555	0.041604	0.928592	386	1	0.85281
SEC14L3	2	0.88522	0.88533	0.999999	7386	0	0.65086	0.041637	0.047401	0.934885	387	1	0.65086
ST6GALNAC2	1	0.95835	0.95864	0.999999	8065	0	0.90225	0.041651	0.041722	0.928592	388	1	0.90225
SNRPD2	1	0.95825	0.95855	0.999999	8063	0	0.89571	0.041746	0.041822	0.928592	389	1	0.89571
PRR15L	1	0.95816	0.95844	0.999999	8061	0	0.83469	0.041842	0.041915	0.928592	390	1	0.83469
NPAS1	1	0.95806	0.95834	0.999999	8060	0	0.88163	0.041937	0.041995	0.928592	391	1	0.88163
SHKBP1	1	0.95768	0.95795	0.999999	8059	0	0.9257	0.042319	0.042387	0.930147	392	1	0.9257
FAM209B	1	0.95759	0.95785	0.999999	8058	0	0.87122	0.042414	0.042505	0.930147	393	1	0.87122
VN1R10P	1	0.95749	0.95776	0.999999	8057	0	0.92424	0.04251	0.042594	0.930147	394	1	0.92424
ZNF384	1	0.9573	0.95756	0.999999	8056	0	0.83414	0.0427	0.042779	0.930147	395	1	0.83414
TUSC3	1	0.9572	0.95746	0.999999	8055	0	0.86731	0.042796	0.042886	0.930147	396	1	0.86731
SUMO3_SUMO2	1	0.95711	0.95737	0.999999	8054	0	0.86227	0.042891	0.042973	0.930147	397	1	0.86227
DPY19L2P2_DPY19L2P1	1	0.95701	0.95727	0.999999	8053	0	0.89548	0.042987	0.043076	0.930147	398	1	0.89548
NDRG1	1	0.95692	0.95717	0.999999	8052	0	0.8787	0.043082	0.043169	0.930147	399	1	0.8787
TRHR	2	0.10735	0.12845	0.999999	939	1	-0.15466	0.043131	0.048766	0.938678	400	1	-0.15466
SECISBP2	1	0.95682	0.95709	0.999999	8051	0	0.89125	0.043177	0.043269	0.930147	401	1	0.89125
AARSD1	1	0.95673	0.957	0.999999	8050	0	0.90941	0.043273	0.043363	0.930147	402	1	0.90941
LOC100653251	1	0.95663	0.95689	0.999999	8049	0	0.88251	0.043368	0.043472	0.930147	403	1	0.88251
LOC100287515_ZNF26	1	0.95654	0.95678	0.999999	8048	0	0.92103	0.043464	0.043557	0.930147	404	1	0.92103
GAS2L1	1	0.95644	0.95668	0.999999	8046	0	0.84308	0.043559	0.04364	0.930147	405	1	0.84308
CT47A12_11_7_10_9_8_6_5_4_3_2_1_CT47B1	1	0.95635	0.9566	0.999999	8045	0	0.92522	0.043655	0.043729	0.930147	406	1	0.92522
IGFBP4	1	0.95625	0.95649	0.999999	8044	0	0.86095	0.04375	0.043801	0.930147	407	1	0.86095
PDCD6	1	0.95615	0.95639	0.999999	8043	0	0.89769	0.043845	0.043913	0.930147	408	1	0.89769
RPS15A	2	0.95454	0.95478	0.999999	8024	0	0.77535	0.043878	0.049416	0.938678	409	1	0.77535
LOC402543_LOC402555_LOC541473	1	0.95606	0.95629	0.999999	8041	0	0.91588	0.043941	0.044002	0.930147	410	1	0.91588
PGPEP1	1	0.95596	0.9562	0.999999	8039	0	0.86133	0.044036	0.044092	0.930147	411	1	0.86133
C10orf85	1	0.95587	0.95609	0.999999	8037	0	0.88365	0.044132	0.044201	0.930147	412	1	0.88365
GDI1	1	0.95577	0.956	0.999999	8036	0	0.92331	0.044227	0.044299	0.930147	413	1	0.92331
VEGFA	1	0.95568	0.9559	0.999999	8035	0	0.83276	0.044323	0.044401	0.930147	414	1	0.83276
C11orf31	1	0.95558	0.95582	0.999999	8034	0	0.86139	0.044418	0.044505	0.930147	415	1	0.86139
PDZD11	1	0.95549	0.95572	0.999999	8033	0	0.91691	0.044513	0.044614	0.930147	416	1	0.91691
PPDPF	1	0.95539	0.95563	0.999999	8031	0	0.89873	0.044609	0.044694	0.930147	417	1	0.89873
BPIFC	1	0.9552	0.95541	0.999999	8030	0	0.82965	0.0448	0.044908	0.931765	418	1	0.82965
S100A1	1	0.9551	0.95531	0.999999	8029	0	0.9014	0.044895	0.045008	0.931765	419	1	0.9014
IL31	1	0.95501	0.95522	0.999999	8028	0	0.85129	0.04499	0.045101	0.931765	420	1	0.85129
PCDHB11	1	0.95482	0.95504	0.999999	8027	0	0.91267	0.045181	0.045314	0.932779	421	1	0.91267
CCDC96	1	0.95472	0.95496	0.999999	8026	0	0.88609	0.045277	0.045413	0.932779	422	1	0.88609
LOC646938	1	0.95463	0.95488	0.999999	8025	0	0.87408	0.045372	0.045508	0.932779	423	1	0.87408
CRYGC	1	0.95453	0.95479	0.999999	8023	0	0.81498	0.045468	0.045605	0.932779	424	1	0.81498
LOC100131551	1	0.95434	0.95459	0.999999	8022	0	0.83291	0.045658	0.045773	0.932779	425	1	0.83291
SLC39A6	1	0.95425	0.95449	0.999999	8021	0	0.88954	0.045754	0.04586	0.932779	426	1	0.88954
ACYP1	3	0.99349	0.99337	0.999999	8420	0	0.62655	0.0458	0.065113	0.949555	427	1	0.62655
TTC16	1	0.95406	0.95432	0.999999	8019	0	0.8946	0.045945	0.046031	0.932779	428	1	0.8946
KRTAP4-2	1	0.95396	0.95422	0.999999	8017	0	0.88672	0.04604	0.046139	0.932779	429	1	0.88672
RSPH10B_RSPH10B2	1	0.95382	0.95406	0.999999	8016	0	0.9027	0.046183	0.046277	0.933339	430	1	0.9027
SFTA2	1	0.95367	0.95392	0.999999	8014	0	0.81339	0.046326	0.046438	0.934365	431	1	0.81339
AIF1L	1	0.95358	0.95382	0.999999	8013	0	0.82456	0.046422	0.046551	0.934426	432	1	0.82456
HIST1H2AK	1	0.95339	0.95364	0.999999	8011	0	0.77695	0.046613	0.046706	0.934842	433	1	0.77695
CEP76	1	0.95329	0.95356	0.999999	8010	0	0.89223	0.046708	0.04681	0.934842	434	1	0.89223
CD3E	1	0.9532	0.95345	0.999999	8009	0	0.87205	0.046803	0.046902	0.934842	435	1	0.87205
IL17RD	1	0.95301	0.95329	0.999999	8008	0	0.87062	0.046994	0.047075	0.934885	436	1	0.87062
HIST1H2BG_F_E_I_C_O_E_J	1	0.95281	0.95308	0.999999	8006	0	0.89576	0.047185	0.047275	0.934885	437	1	0.89576
DHFRL1	1	0.95272	0.95302	0.999999	8004	0	0.81483	0.047281	0.047368	0.934885	438	1	0.81483
NAT16	1	0.95262	0.95293	0.999999	8003	0	0.90112	0.047376	0.047454	0.934885	439	1	0.90112
REM1	1	0.95243	0.95276	0.999999	8002	0	0.81241	0.047567	0.047633	0.936228	440	1	0.81241
05-Mar	1	0.95224	0.95257	0.999999	8000	0	0.84966	0.047758	0.047845	0.93805	441	1	0.84966
ARF5	1	0.95215	0.95248	0.999999	7999	0	0.84615	0.047853	0.047947	0.93805	442	1	0.84615
STATH	1	0.95205	0.95241	0.999999	7998	0	0.8546	0.047948	0.048057	0.938056	443	1	0.8546
TBC1D3P5	1	0.95177	0.95211	0.999999	7997	0	0.87716	0.048235	0.048339	0.938678	444	1	0.87716
KRTAP10-1_KRTAP10-3	1	0.95148	0.95181	0.999999	7995	0	0.79811	0.048521	0.048637	0.938678	445	1	0.79811
FGFR1OP2	1	0.95138	0.95171	0.999999	7994	0	0.88517	0.048616	0.048767	0.938678	446	1	0.88517
KCNK6	1	0.95129	0.95161	0.999999	7993	0	0.88244	0.048712	0.048878	0.938678	447	1	0.88244
RPN1	1	0.95119	0.95152	0.999999	7992	0	0.83963	0.048807	0.048996	0.938678	448	1	0.83963
TRIM65	1	0.9511	0.95144	0.999999	7991	0	0.84498	0.048903	0.049083	0.938678	449	1	0.84498
SPAG9	1	0.95091	0.95129	0.999999	7990	0	0.82121	0.049094	0.049293	0.938678	450	1	0.82121
RPL18	1	0.95081	0.95119	0.999999	7989	0	0.88182	0.049189	0.049395	0.938678	451	1	0.88182
AP1M2	1	0.95043	0.95081	0.999999	7988	0	0.89225	0.049571	0.049794	0.941991	452	1	0.89225
PVALB	1	0.95033	0.95072	0.999999	7987	0	0.85939	0.049666	0.049889	0.941991	453	1	0.85939
VIPR2	3	0.099776	0.16662	0.999999	873	2	-0.57438	0.049679	0.068384	0.949555	454	1	-0.57438
MCM10	1	0.95024	0.95063	0.999999	7986	0	0.87298	0.049761	0.050005	0.941991	455	1	0.87298
BABAM1	2	0.48792	0.48806	0.999999	3944	0	0.33547	0.04984	0.054827	0.949555	456	1	0.33547
DSCR4	1	0.95014	0.95053	0.999999	7985	0	0.8567	0.049857	0.05009	0.941991	457	1	0.8567
AKIP1	1	0.94995	0.95034	0.999999	7984	0	0.8099	0.050048	0.050275	0.941991	458	1	0.8099
CCL14	1	0.94976	0.95014	0.999999	7983	0	0.83911	0.050239	0.050452	0.941991	459	1	0.83911
HBM	1	0.94967	0.95006	0.999999	7982	0	0.87902	0.050334	0.050528	0.941991	460	1	0.87902
RND2	1	0.94957	0.94995	0.999999	7979	0	0.85292	0.050429	0.050614	0.941991	461	1	0.85292
UBE2T	1	0.94948	0.94986	0.999999	7978	0	0.85894	0.050525	0.0507	0.941991	462	1	0.85894
NRIP3	1	0.94928	0.94969	0.999999	7977	0	0.86526	0.050716	0.050887	0.942259	463	1	0.86526
PMVK	1	0.94919	0.94959	0.999999	7976	0	0.80558	0.050811	0.050978	0.942259	464	1	0.80558
STAG3L3	1	0.94909	0.94947	0.999999	7975	0	0.80283	0.050906	0.051063	0.942259	465	1	0.80283
GAL	1	0.949	0.94937	0.999999	7974	0	0.82257	0.051002	0.051158	0.942259	466	1	0.82257
FPGT	1	0.94881	0.94916	0.999999	7973	0	0.81499	0.051193	0.05134	0.943315	467	1	0.81499
CLIC3	1	0.94871	0.94905	0.999999	7972	0	0.76854	0.051288	0.051452	0.943315	468	1	0.76854
HIST1H2AJ_HIST1H2AH	1	0.94862	0.94896	0.999999	7971	0	0.8036	0.051384	0.051548	0.943315	469	1	0.8036
RPL13	2	0.58694	0.58738	0.999999	4771	0	0.34186	0.051885	0.056631	0.949555	470	1	0.34186
INSL3	1	0.94804	0.94836	0.999999	7969	0	0.75186	0.051956	0.052092	0.949555	471	1	0.75186
PRR23B	1	0.94795	0.94827	0.999999	7968	0	0.87341	0.052052	0.052175	0.949555	472	1	0.87341
CRP	2	0.77288	0.77314	0.999999	6373	0	0.54159	0.052071	0.056805	0.949555	473	1	0.54159
OXT	1	0.94785	0.94815	0.999999	7967	0	0.78471	0.052147	0.052276	0.949555	474	1	0.78471
HIST1H2BG	1	0.94776	0.94804	0.999999	7965	0	0.80853	0.052242	0.052372	0.949555	475	1	0.80853
UNC119	1	0.94766	0.94795	0.999999	7963	0	0.78611	0.052338	0.05246	0.949555	476	1	0.78611
FTO	1	0.94747	0.94775	0.999999	7962	0	0.7708	0.052529	0.052654	0.949555	477	1	0.7708
TM2D3	1	0.94719	0.94744	0.999999	7961	0	0.85264	0.052815	0.052962	0.949555	478	1	0.85264
NCAPG	1	0.94709	0.94734	0.999999	7960	0	0.84398	0.05291	0.05306	0.949555	479	1	0.84398
U2SURP	1	0.94699	0.94725	0.999999	7959	0	0.85461	0.053006	0.05314	0.949555	480	1	0.85461
CCDC142	1	0.9469	0.94714	0.999999	7957	0	0.83036	0.053101	0.053231	0.949555	481	1	0.83036
UBE2D4	1	0.9468	0.94704	0.999999	7956	0	0.76585	0.053197	0.053328	0.949555	482	1	0.76585
IMPA1	1	0.94652	0.94677	0.999999	7955	0	0.84563	0.053483	0.05361	0.949555	483	1	0.84563
SCAMP3	2	0.86034	0.86047	0.999999	7158	0	0.58236	0.053557	0.058188	0.949555	484	1	0.58236
N6AMT2	1	0.94642	0.94667	0.999999	7954	0	0.85634	0.053578	0.05371	0.949555	485	1	0.85634
SNRPD2P2	1	0.94633	0.94656	0.999999	7953	0	0.7862	0.053674	0.053788	0.949555	486	1	0.7862
BMPR1B	2	0.89549	0.89565	0.999999	7486	0	0.61359	0.053743	0.058391	0.949555	487	1	0.61359
C8orf48	1	0.94614	0.94637	0.999999	7952	0	0.86059	0.053865	0.053968	0.949555	488	1	0.86059
FAM27E3	1	0.94604	0.94628	0.999999	7951	0	0.86543	0.05396	0.054055	0.949555	489	1	0.86543
HSPA2	1	0.94575	0.946	0.999999	7950	0	0.8587	0.054246	0.054312	0.949555	490	1	0.8587
GTF2I	1	0.94566	0.94591	0.999999	7948	0	0.82739	0.054342	0.054384	0.949555	491	1	0.82739
TECR	1	0.94547	0.94573	0.999999	7946	0	0.7942	0.054532	0.054576	0.949555	492	1	0.7942
TARBP2	1	0.94537	0.94564	0.999999	7945	0	0.74335	0.054628	0.054657	0.949555	493	1	0.74335
SIVA1	1	0.94528	0.94555	0.999999	7944	0	0.80385	0.054723	0.054754	0.949555	494	1	0.80385
C19orf42	1	0.94518	0.94544	0.999999	7943	0	0.77991	0.054819	0.054846	0.949555	495	1	0.77991
DEDD2	1	0.94509	0.94535	0.999999	7942	0	0.78997	0.054914	0.054937	0.949555	496	1	0.78997
LOC100132740_LOC100134711_LOC441254_STAG3L3_STAG3L2_LOC442585_STAG3L1	1	0.9449	0.94516	0.999999	7941	0	0.82534	0.055105	0.055142	0.949555	497	1	0.82534
SSR3	1	0.9448	0.94507	0.999999	7940	0	0.76913	0.0552	0.055248	0.949555	498	1	0.76913
EIF4A1	1	0.9447	0.94498	0.999999	7939	0	0.84464	0.055296	0.055316	0.949555	499	1	0.84464
KRTAP9-7_KRTAP9-6_KRTAP9-9_KRTAP9-2_KRTAP9-3_KRTAP9-8_KRTAP9-4	1	0.94461	0.94489	0.999999	7938	0	0.78749	0.055391	0.055417	0.949555	500	1	0.78749
LINC00301	1	0.94451	0.94479	0.999999	7937	0	0.84088	0.055487	0.055512	0.949555	501	1	0.84088
C3orf32	1	0.94442	0.94469	0.999999	7935	0	0.79229	0.055582	0.055602	0.949555	502	1	0.79229
PSKH1	1	0.94432	0.94459	0.999999	7934	0	0.78121	0.055677	0.055694	0.949555	503	1	0.78121
PRKRIP1	1	0.94423	0.9445	0.999999	7933	0	0.80891	0.055773	0.055799	0.949555	504	1	0.80891
RNASE2	1	0.94404	0.94429	0.999999	7932	0	0.81994	0.055964	0.055986	0.949555	505	1	0.81994
ACSS3	1	0.94394	0.94419	0.999999	7930	0	0.8074	0.056059	0.056098	0.949555	506	1	0.8074
LOC338588	1	0.94385	0.94409	0.999999	7929	0	0.78656	0.056155	0.056177	0.949555	507	1	0.78656
PLCB2	1	0.94375	0.94398	0.999999	7928	0	0.79543	0.05625	0.056277	0.949555	508	1	0.79543
GRP	1	0.94365	0.94389	0.999999	7927	0	0.80518	0.056345	0.056372	0.949555	509	1	0.80518
KRTAP23-1	1	0.94337	0.94363	0.999999	7924	0	0.84201	0.056632	0.056635	0.949555	510	1	0.84201
COMT	5	0.94202	0.94239	0.999999	7913	0	0.39055	0.056639	0.097983	0.962416	511	1	0.39055
MON1A	1	0.94327	0.94355	0.999999	7923	0	0.7801	0.056727	0.056713	0.949555	512	1	0.7801
SLC12A8	1	0.94318	0.94346	0.999999	7922	0	0.81976	0.056823	0.056819	0.949555	513	1	0.81976
FAM103A1	1	0.94308	0.94336	0.999999	7921	0	0.82901	0.056918	0.056923	0.949555	514	1	0.82901
RGMA	1	0.94299	0.94327	0.999999	7920	0	0.71583	0.057013	0.05703	0.949555	515	1	0.71583
TMEM144	2	0.21868	0.22629	0.999999	1796	1	-0.0093971	0.057081	0.061472	0.949555	516	1	-0.0093971
SUMO3	1	0.9428	0.94309	0.999999	7919	0	0.74899	0.057204	0.057214	0.949555	517	1	0.74899
RAB42	1	0.9427	0.94299	0.999999	7918	0	0.73932	0.0573	0.057319	0.949555	518	1	0.73932
C8orf85	1	0.9426	0.94292	0.999999	7917	0	0.74306	0.057395	0.057421	0.949555	519	1	0.74306
YIPF3	1	0.94222	0.94253	0.999999	7915	0	0.79065	0.057777	0.057802	0.949555	520	1	0.79065
LINC00310	1	0.94194	0.94224	0.999999	7912	0	0.73941	0.058063	0.058084	0.949555	521	1	0.73941
GUCA2B	1	0.94184	0.94216	0.999999	7910	0	0.75781	0.058158	0.058165	0.949555	522	1	0.75781
HAGH	2	0.92119	0.92131	0.999999	7717	0	0.65135	0.058193	0.062579	0.949555	523	1	0.65135
AHCY	2	0.8782	0.87822	0.999999	7324	0	0.61703	0.058378	0.062751	0.949555	524	1	0.61703
NHLRC4	1	0.94156	0.94187	0.999999	7908	0	0.82315	0.058445	0.058412	0.949555	525	1	0.82315
PLAC1	1	0.94117	0.9415	0.999999	7907	0	0.81209	0.058826	0.058798	0.949555	526	1	0.81209
FGG	1	0.94108	0.9414	0.999999	7906	0	0.82225	0.058922	0.058883	0.949555	527	1	0.82225
MSMB	1	0.94098	0.94129	0.999999	7905	0	0.75661	0.059017	0.058985	0.949555	528	1	0.75661
DCTN3	1	0.94079	0.94108	0.999999	7904	0	0.7478	0.059208	0.059176	0.949555	529	1	0.7478
TMEM86A	1	0.9407	0.94099	0.999999	7902	0	0.79549	0.059303	0.059284	0.949555	530	1	0.79549
CDIPT	1	0.9406	0.9409	0.999999	7901	0	0.80374	0.059399	0.059384	0.949555	531	1	0.80374
RPL35	1	0.94051	0.9408	0.999999	7900	0	0.79753	0.059494	0.059481	0.949555	532	1	0.79753
TRAF4	1	0.94041	0.9407	0.999999	7899	0	0.74233	0.05959	0.05958	0.949555	533	1	0.74233
C14orf119	1	0.94031	0.94061	0.999999	7898	0	0.75731	0.059685	0.059678	0.949555	534	1	0.75731
PRKRA	1	0.94022	0.94051	0.999999	7897	0	0.72643	0.059781	0.059773	0.949555	535	1	0.72643
CST4	1	0.94012	0.94042	0.999999	7896	0	0.82558	0.059876	0.059869	0.949555	536	1	0.82558
SAA1_SAA2	1	0.94003	0.94031	0.999999	7895	0	0.82325	0.059971	0.059953	0.949555	537	1	0.82325
MESDC1	1	0.93984	0.94012	0.999999	7894	0	0.76136	0.060162	0.060147	0.949555	538	1	0.76136
TMEM196	1	0.93974	0.94002	0.999999	7893	0	0.79768	0.060258	0.060241	0.949555	539	1	0.79768
SNAI3	1	0.93955	0.93982	0.999999	7892	0	0.81202	0.060448	0.060443	0.949555	540	1	0.81202
ALG10B	1	0.93936	0.9396	0.999999	7891	0	0.78238	0.060639	0.060643	0.949555	541	1	0.78238
RIMBP3C_RIMBP3B_RIMBP3	1	0.93927	0.9395	0.999999	7890	0	0.78322	0.060735	0.060737	0.949555	542	1	0.78322
CHST13	1	0.93917	0.9394	0.999999	7889	0	0.80345	0.06083	0.060816	0.949555	543	1	0.80345
TMEM64	1	0.93907	0.9393	0.999999	7887	0	0.74329	0.060926	0.060908	0.949555	544	1	0.74329
HS1BP3	1	0.93898	0.9392	0.999999	7886	0	0.78675	0.061021	0.061004	0.949555	545	1	0.78675
ITM2A	1	0.93888	0.93911	0.999999	7885	0	0.80493	0.061116	0.061097	0.949555	546	1	0.80493
RUFY2	1	0.93879	0.93902	0.999999	7884	0	0.81576	0.061212	0.061198	0.949555	547	1	0.81576
ICA1	1	0.93869	0.93893	0.999999	7883	0	0.80411	0.061307	0.061269	0.949555	548	1	0.80411
LCE4A	1	0.93841	0.93866	0.999999	7882	0	0.78757	0.061594	0.061529	0.949555	549	1	0.78757
C17orf62	1	0.93831	0.93854	0.999999	7881	0	0.8135	0.061689	0.061619	0.949555	550	1	0.8135
NUSAP1	2	0.97232	0.97247	0.999999	8202	0	0.76012	0.061708	0.065746	0.949555	551	1	0.76012
ORMDL3	1	0.93812	0.93835	0.999999	7880	0	0.76592	0.06188	0.061793	0.949555	552	1	0.76592
BTK	2	0.12529	0.1439	0.999999	1065	1	-0.1655	0.061893	0.065924	0.949555	553	1	-0.1655
GAGE12F_8_12D_1_2C_4_5_6_7_12I_2E_2B_13_12G_12J_2D_12C_12B_12E_12H_2A	1	0.93802	0.93828	0.999999	7879	0	0.76262	0.061975	0.061895	0.949555	554	1	0.76262
SPINK4	1	0.93783	0.93806	0.999999	7878	0	0.72367	0.062166	0.062076	0.949555	555	1	0.72367
LYSMD1	1	0.93774	0.93796	0.999999	7877	0	0.76569	0.062261	0.062192	0.949555	556	1	0.76569
REXO4	1	0.93764	0.93787	0.999999	7875	0	0.80309	0.062357	0.062286	0.949555	557	1	0.80309
CYTL1	1	0.93755	0.93778	0.999999	7874	0	0.78147	0.062452	0.062382	0.949555	558	1	0.78147
SPATA2L	2	0.82925	0.82931	0.999999	6882	0	0.54262	0.062632	0.066605	0.949555	559	1	0.54262
C5orf44	1	0.93726	0.93747	0.999999	7872	0	0.75993	0.062739	0.062624	0.949555	560	1	0.75993
CTAG1B_CTAG1A	1	0.93707	0.93729	0.999999	7870	0	0.74388	0.062929	0.062814	0.949555	561	1	0.74388
MKRN2	1	0.93698	0.9372	0.999999	7869	0	0.74825	0.063025	0.062906	0.949555	562	1	0.74825
PLXNB2	1	0.93678	0.93701	0.999999	7868	0	0.81325	0.063216	0.063124	0.949555	563	1	0.81325
OLR1	6	0.9422	0.94158	0.999999	7914	0	0.20526	0.063374	0.11062	0.964892	564	2	0.20526
SPINK7	1	0.93659	0.9368	0.999999	7867	0	0.72734	0.063406	0.063315	0.949555	565	1	0.72734
RHBDD2	1	0.9365	0.9367	0.999999	7866	0	0.71309	0.063502	0.06341	0.949555	566	1	0.71309
AGBL5	1	0.9364	0.93661	0.999999	7865	0	0.81401	0.063597	0.063505	0.949555	567	1	0.81401
ABHD14B	1	0.93631	0.93652	0.999999	7864	0	0.73949	0.063693	0.063592	0.949555	568	1	0.73949
SCN1B	1	0.93621	0.93643	0.999999	7863	0	0.75533	0.063788	0.06368	0.949555	569	1	0.75533
RYBP	1	0.93573	0.93593	0.999999	7861	0	0.72091	0.064265	0.064154	0.949555	570	1	0.72091
MT1X	1	0.93564	0.93585	0.999999	7859	0	0.80229	0.064361	0.064264	0.949555	571	1	0.80229
PCDHGB4	1	0.93554	0.93576	0.999999	7858	0	0.76918	0.064456	0.064353	0.949555	572	1	0.76918
PITRM1	2	0.062632	0.090634	0.999999	600	1	-0.42068	0.064479	0.06836	0.949555	573	1	-0.42068
HAS1	1	0.93545	0.93568	0.999999	7857	0	0.71617	0.064552	0.064465	0.949555	574	1	0.71617
MT1B	1	0.93535	0.9356	0.999999	7856	0	0.73955	0.064647	0.064569	0.949555	575	1	0.73955
SMAD3	2	0.90172	0.90187	0.999999	7540	0	0.62808	0.064664	0.068555	0.949555	576	1	0.62808
TMA16	1	0.93526	0.9355	0.999999	7855	0	0.73619	0.064742	0.064661	0.949555	577	1	0.73619
LINC00314	1	0.93516	0.93542	0.999999	7854	0	0.7484	0.064838	0.064745	0.949555	578	1	0.7484
MT1M	1	0.93507	0.93533	0.999999	7853	0	0.72208	0.064933	0.064843	0.949555	579	1	0.72208
ADAD2	1	0.93497	0.93523	0.999999	7851	0	0.69212	0.065029	0.064925	0.949555	580	1	0.69212
SUCNR1	2	0.93767	0.93784	0.999999	7876	0	0.68255	0.065033	0.068937	0.949555	581	1	0.68255
KLHDC4	1	0.93488	0.93514	0.999999	7850	0	0.78195	0.065124	0.065025	0.949555	582	1	0.78195
C7orf13	1	0.93478	0.93504	0.999999	7849	0	0.67264	0.065219	0.065139	0.949555	583	1	0.67264
MEN1	1	0.93469	0.93494	0.999999	7848	0	0.75925	0.065315	0.065243	0.949555	584	1	0.75925
M6PR	1	0.93449	0.93476	0.999999	7847	0	0.7771	0.065506	0.06543	0.949555	585	1	0.7771
TRIP10	1	0.9344	0.93469	0.999999	7846	0	0.79648	0.065601	0.06552	0.949555	586	1	0.79648
CCL4L2_CCL4_CCL4L1	1	0.9343	0.9346	0.999999	7845	0	0.68006	0.065697	0.065629	0.949555	587	1	0.68006
P2RX4	1	0.93421	0.9345	0.999999	7844	0	0.71662	0.065792	0.06573	0.949555	588	1	0.71662
HACL1	1	0.93411	0.93441	0.999999	7843	0	0.69863	0.065887	0.06583	0.949555	589	1	0.69863
ID2	1	0.93392	0.93422	0.999999	7842	0	0.79274	0.066078	0.066019	0.949555	590	1	0.79274
CMA1	1	0.93373	0.93405	0.999999	7841	0	0.78427	0.066269	0.066219	0.949555	591	1	0.78427
MDM1	1	0.93364	0.93396	0.999999	7840	0	0.76517	0.066365	0.066307	0.949555	592	1	0.76517
MORN2	1	0.93344	0.93379	0.999999	7839	0	0.77799	0.066555	0.066484	0.949555	593	1	0.77799
AQP9	1	0.93335	0.93368	0.999999	7838	0	0.77982	0.066651	0.066585	0.949555	594	1	0.77982
HTN3	1	0.93325	0.93359	0.999999	7837	0	0.78596	0.066746	0.066675	0.949555	595	1	0.78596
LINC00051	1	0.93316	0.9335	0.999999	7836	0	0.69232	0.066842	0.066759	0.949555	596	1	0.69232
PARVA	2	0.91961	0.91975	0.999999	7704	0	0.63008	0.066877	0.070625	0.949555	597	1	0.63008
SCAND2	1	0.93306	0.9334	0.999999	7835	0	0.7299	0.066937	0.066846	0.949555	598	1	0.7299
ZNF672	1	0.93297	0.9333	0.999999	7834	0	0.74229	0.067032	0.066951	0.949555	599	1	0.74229
CAMK2A_CAMK2B_CAMK2D	1	0.93278	0.93311	0.999999	7831	0	0.77112	0.067223	0.067122	0.949555	600	1	0.77112
SWSAP1	2	0.59511	0.5955	0.999999	4841	0	0.37403	0.067246	0.070966	0.949555	601	1	0.37403
LLPH	1	0.93268	0.93301	0.999999	7830	0	0.71224	0.067319	0.067204	0.949555	602	1	0.71224
LECT2	1	0.93259	0.93292	0.999999	7829	0	0.74635	0.067414	0.067287	0.949555	603	1	0.74635
KCTD17	1	0.93249	0.93282	0.999999	7827	0	0.7277	0.06751	0.067382	0.949555	604	1	0.7277
FRG1B_LOC650737	1	0.9323	0.93263	0.999999	7825	0	0.71768	0.0677	0.067576	0.949555	605	1	0.71768
HIGD1A	1	0.9322	0.93254	0.999999	7824	0	0.76156	0.067796	0.067673	0.949555	606	1	0.76156
VPS26A	1	0.93201	0.93234	0.999999	7823	0	0.74698	0.067987	0.067858	0.949555	607	1	0.74698
CEPT1	1	0.93192	0.93223	0.999999	7822	0	0.71232	0.068082	0.067954	0.949555	608	1	0.71232
EPHB6	1	0.93182	0.93214	0.999999	7821	0	0.77052	0.068177	0.068046	0.949555	609	1	0.77052
WBP2NL	2	0.98793	0.988	0.999999	8362	0	0.79212	0.068351	0.071987	0.951886	610	1	0.79212
SFRP2	1	0.93163	0.93192	0.999999	7819	0	0.75958	0.068368	0.068244	0.949555	611	1	0.75958
HIST4H4_HIST2H4B_HIST1H4I_A_D_F_K_J_C_H_B_E_L_HIST2H4A	1	0.93144	0.93173	0.999999	7818	0	0.72556	0.068559	0.06844	0.949555	612	1	0.72556
TFPI2	1	0.93125	0.93154	0.999999	7817	0	0.741	0.06875	0.068638	0.949555	613	1	0.741
QRICH1	1	0.93115	0.93142	0.999999	7816	0	0.76263	0.068845	0.068736	0.949555	614	1	0.76263
SDS	1	0.93106	0.93133	0.999999	7814	0	0.7145	0.068941	0.068804	0.949555	615	1	0.7145
ROPN1B_ROPN1	1	0.93096	0.93123	0.999999	7813	0	0.69716	0.069036	0.068894	0.949555	616	1	0.69716
GNG11	1	0.93087	0.93114	0.999999	7812	0	0.74643	0.069132	0.068985	0.949555	617	1	0.74643
CCDC64B	1	0.93077	0.93106	0.999999	7811	0	0.74231	0.069227	0.069091	0.949555	618	1	0.74231
CST6	1	0.93068	0.93099	0.999999	7810	0	0.74335	0.069323	0.069196	0.949555	619	1	0.74335
RPS10P7	1	0.93058	0.9309	0.999999	7808	0	0.75899	0.069418	0.069291	0.949555	620	1	0.75899
BOLA2_BOLA2B	1	0.93049	0.9308	0.999999	7807	0	0.77622	0.069513	0.06939	0.949555	621	1	0.77622
UQCR11	1	0.93039	0.9307	0.999999	7806	0	0.72977	0.069609	0.069474	0.949555	622	1	0.72977
SERP2	1	0.9303	0.93061	0.999999	7805	0	0.72576	0.069704	0.069559	0.949555	623	1	0.72576
TTLL9	1	0.9302	0.93051	0.999999	7804	0	0.73486	0.0698	0.069642	0.949555	624	1	0.73486
MAPK9	2	0.25815	0.26222	0.999999	2095	1	0.019455	0.069824	0.073306	0.954711	625	1	0.019455
SEC22B	1	0.9301	0.93042	0.999999	7803	0	0.73325	0.069895	0.069735	0.949555	626	1	0.73325
CCL23	1	0.93001	0.93031	0.999999	7802	0	0.74493	0.06999	0.069828	0.949555	627	1	0.74493
LINC00523	1	0.92991	0.93022	0.999999	7801	0	0.72524	0.070086	0.069922	0.949555	628	1	0.72524
FKBP1A_FKBP1AP1	1	0.92982	0.93013	0.999999	7800	0	0.72835	0.070181	0.070011	0.949555	629	1	0.72835
LRRC14	1	0.92972	0.93003	0.999999	7799	0	0.74468	0.070277	0.070103	0.949555	630	1	0.74468
RAE1	1	0.92963	0.92996	0.999999	7798	0	0.78186	0.070372	0.070188	0.949555	631	1	0.78186
CA4	1	0.92953	0.92988	0.999999	7797	0	0.74931	0.070468	0.070301	0.949555	632	1	0.74931
PTGES3	1	0.92934	0.92969	0.999999	7795	0	0.73068	0.070658	0.070492	0.949555	633	1	0.73068
APOA1	1	0.92925	0.92959	0.999999	7794	0	0.72293	0.070754	0.070603	0.949555	634	1	0.72293
IGFBP5	1	0.92915	0.92949	0.999999	7793	0	0.74785	0.070849	0.070714	0.949555	635	1	0.74785
ARF3	1	0.92906	0.92941	0.999999	7792	0	0.75921	0.070945	0.070807	0.949555	636	1	0.75921
EID2B	1	0.92896	0.92933	0.999999	7791	0	0.7102	0.07104	0.0709	0.949555	637	1	0.7102
CLEC7A	1	0.92886	0.92922	0.999999	7790	0	0.70032	0.071135	0.070978	0.949555	638	1	0.70032
LY6G6F	1	0.92877	0.92913	0.999999	7789	0	0.70958	0.071231	0.071061	0.949555	639	1	0.70958
CALML5	1	0.92867	0.92905	0.999999	7788	0	0.70977	0.071326	0.071146	0.949555	640	1	0.70977
FLJ11235	1	0.92858	0.92895	0.999999	7787	0	0.71509	0.071422	0.071236	0.949555	641	1	0.71509
NCLN	1	0.92829	0.92871	0.999999	7785	0	0.76164	0.071708	0.071527	0.950966	642	1	0.76164
FAM125A	1	0.9282	0.9286	0.999999	7784	0	0.69231	0.071803	0.071614	0.950966	643	1	0.69231
LOC100129913_LOC653716	1	0.9281	0.92853	0.999999	7783	0	0.71631	0.071899	0.07171	0.950966	644	1	0.71631
SPANXD	1	0.92801	0.92842	0.999999	7782	0	0.68211	0.071994	0.07179	0.950966	645	1	0.68211
GADD45G	1	0.92772	0.92815	0.999999	7781	0	0.69008	0.072281	0.072094	0.951886	646	1	0.69008
CXorf61	1	0.92762	0.92807	0.999999	7780	0	0.7339	0.072376	0.072196	0.951886	647	1	0.7339
POLE4	1	0.92743	0.9279	0.999999	7779	0	0.69801	0.072567	0.072389	0.952553	648	1	0.69801
UCMA	1	0.92734	0.9278	0.999999	7778	0	0.74687	0.072662	0.072493	0.952553	649	1	0.74687
PPAP2A	1	0.92724	0.92771	0.999999	7777	0	0.75187	0.072758	0.072583	0.952553	650	1	0.75187
WNT10B	1	0.92705	0.92752	0.999999	7776	0	0.74994	0.072948	0.072757	0.952833	651	1	0.74994
CEBPE	1	0.92696	0.92743	0.999999	7775	0	0.6969	0.073044	0.072845	0.952833	652	1	0.6969
PCP4L1	1	0.92686	0.92733	0.999999	7774	0	0.6909	0.073139	0.072941	0.952833	653	1	0.6909
SIGMAR1	2	0.8643	0.86441	0.999999	7195	0	0.56446	0.073318	0.076555	0.954711	654	1	0.56446
ZNF706	1	0.92638	0.92688	0.999999	7773	0	0.66252	0.073616	0.07339	0.954711	655	1	0.66252
SPANXC	1	0.92629	0.9268	0.999999	7772	0	0.66932	0.073712	0.073472	0.954711	656	1	0.66932
LINC00471	1	0.9261	0.9266	0.999999	7771	0	0.68741	0.073903	0.073659	0.954711	657	1	0.68741
SEC11A	1	0.926	0.92652	0.999999	7770	0	0.70695	0.073998	0.073751	0.954711	658	1	0.70695
MRPL28	2	0.33246	0.333	0.999999	2669	1	0.1213	0.074053	0.077245	0.954711	659	1	0.1213
CCDC103	1	0.92591	0.92642	0.999999	7769	0	0.75598	0.074094	0.073849	0.954711	660	1	0.75598
LOC653726_FAM86B1	1	0.92572	0.92623	0.999999	7767	0	0.73509	0.074284	0.074052	0.954711	661	1	0.73509
SPC25	1	0.92562	0.92614	0.999999	7765	0	0.76264	0.07438	0.074135	0.954711	662	1	0.76264
PSTK	1	0.92543	0.92597	0.999999	7764	0	0.76323	0.074571	0.074327	0.954711	663	1	0.76323
KCNA3	1	0.92533	0.9259	0.999999	7763	0	0.75457	0.074666	0.074417	0.954711	664	1	0.75457
DEFB118	1	0.92524	0.92582	0.999999	7762	0	0.65013	0.074761	0.074508	0.954711	665	1	0.65013
BRD4	2	0.966	0.9662	0.999999	8146	0	0.69629	0.074971	0.078138	0.955452	666	1	0.69629
PRDM7	1	0.92495	0.92552	0.999999	7761	0	0.70563	0.075048	0.074779	0.954711	667	1	0.70563
CIR1	1	0.92486	0.92543	0.999999	7759	0	0.7228	0.075143	0.074864	0.954711	668	1	0.7228
ACOX2	1	0.92476	0.92536	0.999999	7758	0	0.71333	0.075239	0.074944	0.954711	669	1	0.71333
LYZL4	1	0.92467	0.92527	0.999999	7757	0	0.70782	0.075334	0.075035	0.954711	670	1	0.70782
IKBIP	1	0.92457	0.92518	0.999999	7756	0	0.76135	0.075429	0.075128	0.954711	671	1	0.76135
SPINK1	1	0.92448	0.92509	0.999999	7755	0	0.76549	0.075525	0.075237	0.954711	672	1	0.76549
HIST1H3H	1	0.92438	0.925	0.999999	7754	0	0.70213	0.07562	0.075341	0.954711	673	1	0.70213
SNX1	1	0.92428	0.92491	0.999999	7753	0	0.76253	0.075716	0.075443	0.954711	674	1	0.76253
NME2	1	0.92419	0.92481	0.999999	7752	0	0.66955	0.075811	0.075534	0.954711	675	1	0.66955
POU2AF1	1	0.92409	0.92472	0.999999	7751	0	0.68883	0.075906	0.075631	0.954711	676	1	0.68883
PTTG2	1	0.924	0.92463	0.999999	7749	0	0.70763	0.076002	0.075717	0.954711	677	1	0.70763
ZNF808	1	0.9239	0.92453	0.999999	7747	0	0.73005	0.076097	0.075828	0.954711	678	1	0.73005
CAMK2N2	1	0.92381	0.92441	0.999999	7746	0	0.76038	0.076193	0.075928	0.954711	679	1	0.76038
CA8	2	0.49865	0.4989	0.999999	4045	0	0.23337	0.076255	0.079354	0.955452	680	1	0.23337
KRT81_KRT83	1	0.92371	0.92431	0.999999	7745	0	0.72041	0.076288	0.076025	0.954711	681	1	0.72041
MPZ	1	0.92362	0.92422	0.999999	7744	0	0.72237	0.076384	0.076132	0.954711	682	1	0.72237
ARAP3	1	0.92343	0.92403	0.999999	7739	0	0.66734	0.076574	0.07631	0.954711	683	1	0.66734
POMC	1	0.92333	0.92394	0.999999	7738	0	0.70753	0.07667	0.076423	0.954711	684	1	0.70753
MAL	1	0.92323	0.92384	0.999999	7737	0	0.65526	0.076765	0.076531	0.954711	685	1	0.65526
ADARB1	1	0.92314	0.92373	0.999999	7736	0	0.69835	0.076861	0.07662	0.954711	686	1	0.69835
C17orf49	1	0.92304	0.92364	0.999999	7735	0	0.71693	0.076956	0.076728	0.954711	687	1	0.71693
POLR1D	2	0.062355	0.090412	0.999999	596	1	-0.56512	0.076989	0.080042	0.955452	688	1	-0.56512
DZANK1	1	0.92285	0.92343	0.999999	7734	0	0.73673	0.077147	0.07692	0.954711	689	1	0.73673
MYOZ2	1	0.92276	0.92334	0.999999	7733	0	0.75357	0.077242	0.077006	0.954711	690	1	0.75357
HIST1H4B	1	0.92266	0.92325	0.999999	7732	0	0.70526	0.077338	0.077106	0.954711	691	1	0.70526
XAGE2B_XAGE2	2	0.89509	0.89525	0.999999	7482	0	0.59106	0.077355	0.08037	0.955452	692	1	0.59106
XKRX	1	0.92257	0.92313	0.999999	7730	0	0.6737	0.077433	0.07722	0.954711	693	1	0.6737
HIST1H2BO	1	0.92238	0.92296	0.999999	7729	0	0.65935	0.077624	0.077428	0.955231	694	1	0.65935
SLC39A3	1	0.92228	0.92286	0.999999	7728	0	0.6876	0.077719	0.077528	0.955231	695	1	0.6876
KIAA1984	1	0.92219	0.92279	0.999999	7727	0	0.70376	0.077815	0.077648	0.955231	696	1	0.70376
CKS2	1	0.92209	0.92269	0.999999	7726	0	0.69163	0.07791	0.077737	0.955231	697	1	0.69163
HDAC7	2	0.85194	0.85201	0.999999	7086	0	0.56027	0.078272	0.081209	0.955452	698	1	0.56027
GBP4	1	0.92166	0.92226	0.999999	7723	0	0.74432	0.07834	0.078172	0.955452	699	1	0.74432
TRAF3IP3	1	0.92166	0.92226	0.999999	7722	0	0.74432	0.07834	0.078172	0.955452	700	1	0.74432
ZWINT	1	0.92152	0.92211	0.999999	7721	0	0.74916	0.078483	0.078306	0.955452	701	1	0.74916
PPP1R16A	1	0.92142	0.92203	0.999999	7720	0	0.71563	0.078578	0.078402	0.955452	702	1	0.71563
MED18	1	0.92133	0.92191	0.999999	7718	0	0.69169	0.078674	0.078489	0.955452	703	1	0.69169
POM121L1P_POM121L8P_LOC643318	1	0.92114	0.92176	0.999999	7716	0	0.62288	0.078865	0.078681	0.955452	704	1	0.62288
TUG1	1	0.92075	0.92139	0.999999	7714	0	0.69603	0.079246	0.07905	0.955452	705	1	0.69603
RNFT1	1	0.92066	0.92127	0.999999	7713	0	0.68787	0.079342	0.079142	0.955452	706	1	0.68787
C10orf125	1	0.92047	0.92111	0.999999	7712	0	0.67095	0.079532	0.079361	0.955452	707	1	0.67095
OR7E37P_OR7E14P_OR7E12P_MGC72080	1	0.92037	0.92101	0.999999	7711	0	0.63744	0.079628	0.079449	0.955452	708	1	0.63744
LOC653816	1	0.92028	0.92091	0.999999	7710	0	0.66862	0.079723	0.079529	0.955452	709	1	0.66862
UGGT2	2	0.54727	0.54774	0.999999	4428	0	0.32039	0.079737	0.08262	0.955452	710	1	0.32039
PFDN5	1	0.92009	0.92071	0.999999	7709	0	0.72297	0.079914	0.079729	0.955452	711	1	0.72297
SCRN3	1	0.91999	0.92062	0.999999	7708	0	0.73856	0.08001	0.0798	0.955452	712	1	0.73856
LCE2A	1	0.9199	0.92051	0.999999	7706	0	0.69983	0.080105	0.079888	0.955452	713	1	0.69983
C12orf75	1	0.91961	0.92022	0.999999	7705	0	0.70514	0.080391	0.080161	0.955452	714	1	0.70514
PFDN2	1	0.91951	0.92013	0.999999	7703	0	0.6767	0.080487	0.080254	0.955452	715	1	0.6767
TMEM67	1	0.91942	0.92003	0.999999	7702	0	0.72039	0.080582	0.080342	0.955452	716	1	0.72039
TMEM241	2	0.80494	0.80504	0.999999	6654	0	0.4939	0.080652	0.083475	0.955452	717	1	0.4939
FAM219A	1	0.91923	0.91986	0.999999	7701	0	0.65357	0.080773	0.080521	0.955452	718	1	0.65357
LOC100133862	1	0.91904	0.91968	0.999999	7700	0	0.63763	0.080964	0.080724	0.955452	719	1	0.63763
SDHC	1	0.91885	0.91951	0.999999	7699	0	0.73826	0.081155	0.080906	0.955452	720	1	0.73826
DEFB128	1	0.91875	0.91942	0.999999	7698	0	0.64801	0.08125	0.080991	0.955452	721	1	0.64801
CTBS	1	0.91865	0.91933	0.999999	7697	0	0.63838	0.081345	0.081086	0.955452	722	1	0.63838
TNF	1	0.91856	0.91923	0.999999	7696	0	0.70057	0.081441	0.081207	0.955452	723	1	0.70057
ARRB1	1	0.91846	0.91913	0.999999	7695	0	0.70096	0.081536	0.081293	0.955452	724	1	0.70096
CCL28	1	0.91837	0.91905	0.999999	7694	0	0.64189	0.081632	0.081386	0.955452	725	1	0.64189
FRG1	1	0.91827	0.91895	0.999999	7693	0	0.73251	0.081727	0.081486	0.955452	726	1	0.73251
HEYL	1	0.91808	0.91877	0.999999	7692	0	0.62944	0.081918	0.081677	0.955452	727	1	0.62944
HMGB3P1	1	0.91799	0.91868	0.999999	7691	0	0.7288	0.082013	0.081782	0.955452	728	1	0.7288
TMEM50B	1	0.91789	0.91859	0.999999	7690	0	0.70442	0.082109	0.081874	0.955452	729	1	0.70442
FAM165B	1	0.9178	0.91849	0.999999	7689	0	0.70075	0.082204	0.08196	0.955452	730	1	0.70075
PGK2	2	0.78983	0.78989	0.999999	6524	0	0.49966	0.082298	0.085081	0.955618	731	1	0.49966
SUV39H1	1	0.9176	0.91831	0.999999	7688	0	0.71084	0.082395	0.082134	0.955452	732	1	0.71084
MRPL20	1	0.91751	0.91821	0.999999	7687	0	0.67313	0.08249	0.082236	0.955452	733	1	0.67313
LOC158435	1	0.91741	0.91813	0.999999	7686	0	0.65135	0.082586	0.08232	0.955452	734	1	0.65135
MRAP2	1	0.91732	0.91803	0.999999	7685	0	0.72754	0.082681	0.082415	0.955452	735	1	0.72754
CLDND2	1	0.91713	0.91784	0.999999	7684	0	0.63892	0.082872	0.082597	0.955452	736	1	0.63892
SAA2	1	0.91703	0.91774	0.999999	7683	0	0.67105	0.082968	0.082697	0.955452	737	1	0.67105
TMEM30B	1	0.91694	0.91764	0.999999	7682	0	0.67801	0.083063	0.082796	0.955452	738	1	0.67801
CPO	1	0.91684	0.91752	0.999999	7680	0	0.69122	0.083158	0.082894	0.955452	739	1	0.69122
CALHM3	1	0.91665	0.91731	0.999999	7679	0	0.71862	0.083349	0.083082	0.955452	740	1	0.71862
MIF	2	0.95902	0.95928	0.999999	8072	0	0.65726	0.083395	0.086098	0.955618	741	1	0.65726
TPPP2	1	0.91656	0.91721	0.999999	7678	0	0.70263	0.083445	0.083159	0.955452	742	1	0.70263
GPAT2	1	0.91646	0.91711	0.999999	7676	0	0.65789	0.08354	0.083261	0.955452	743	1	0.65789
LAMC1	1	0.91636	0.91702	0.999999	7675	0	0.70846	0.083635	0.083363	0.955452	744	1	0.70846
LACRT	1	0.91627	0.91693	0.999999	7674	0	0.71913	0.083731	0.083449	0.955452	745	1	0.71913
RBX1	1	0.91617	0.91682	0.999999	7673	0	0.62894	0.083826	0.083553	0.955452	746	1	0.62894
SPATA18	1	0.91608	0.91671	0.999999	7672	0	0.70548	0.083922	0.083633	0.955452	747	1	0.70548
DEFB4A	1	0.91598	0.91661	0.999999	7671	0	0.7083	0.084017	0.083741	0.955452	748	1	0.7083
OSBPL3	1	0.91589	0.91651	0.999999	7669	0	0.69085	0.084113	0.083839	0.955452	749	1	0.69085
QARS	1	0.91579	0.9164	0.999999	7668	0	0.70273	0.084208	0.083944	0.955452	750	1	0.70273
TDRD10	1	0.91551	0.91611	0.999999	7667	0	0.63719	0.084494	0.084188	0.955618	751	1	0.63719
TAS2R43	1	0.91541	0.91601	0.999999	7666	0	0.69585	0.08459	0.084296	0.955618	752	1	0.69585
RAB32	1	0.91531	0.91594	0.999999	7665	0	0.68824	0.084685	0.084375	0.955618	753	1	0.68824
AHDC1	1	0.91512	0.91576	0.999999	7664	0	0.61939	0.084876	0.084571	0.955618	754	1	0.61939
APOBEC3G	1	0.91493	0.91558	0.999999	7662	0	0.72602	0.085067	0.084746	0.955618	755	1	0.72602
BGN	1	0.91484	0.91548	0.999999	7661	0	0.64054	0.085162	0.08485	0.955618	756	1	0.64054
YAF2	1	0.91465	0.91527	0.999999	7660	0	0.64475	0.085353	0.085039	0.955618	757	1	0.64475
PCNA	1	0.91455	0.91517	0.999999	7659	0	0.70452	0.085448	0.085138	0.955618	758	1	0.70452
TMSB10	1	0.91446	0.91506	0.999999	7658	0	0.64927	0.085544	0.08522	0.955618	759	1	0.64927
CHP	1	0.91427	0.91487	0.999999	7656	0	0.67392	0.085735	0.085394	0.955618	760	1	0.67392
SNX5	1	0.91417	0.91478	0.999999	7655	0	0.64754	0.08583	0.085488	0.955618	761	1	0.64754
CDYL	1	0.91407	0.91468	0.999999	7654	0	0.68424	0.085926	0.085571	0.955618	762	1	0.68424
HOPX	1	0.91388	0.91447	0.999999	7653	0	0.64858	0.086116	0.085756	0.955618	763	1	0.64858
NBPF3	1	0.91379	0.91439	0.999999	7652	0	0.69507	0.086212	0.085854	0.955618	764	1	0.69507
C19orf73	1	0.91369	0.91428	0.999999	7651	0	0.71214	0.086307	0.085952	0.955618	765	1	0.71214
PPP1R15A	1	0.9136	0.91417	0.999999	7650	0	0.68049	0.086403	0.086049	0.955618	766	1	0.68049
COBLL1	1	0.9135	0.91408	0.999999	7649	0	0.61612	0.086498	0.086144	0.955618	767	1	0.61612
FBXO28	1	0.91341	0.91399	0.999999	7648	0	0.68454	0.086594	0.086237	0.955618	768	1	0.68454
CST8	1	0.91322	0.91378	0.999999	7645	0	0.65118	0.086784	0.08641	0.955618	769	1	0.65118
PRPF40B	1	0.91312	0.91368	0.999999	7644	0	0.71432	0.08688	0.086508	0.955618	770	1	0.71432
TIMM8A	1	0.91302	0.9136	0.999999	7642	0	0.71218	0.086975	0.086593	0.955618	771	1	0.71218
GGPS1	1	0.91293	0.91352	0.999999	7641	0	0.69753	0.087071	0.086689	0.955618	772	1	0.69753
TBC1D22A	1	0.91283	0.91342	0.999999	7639	0	0.68783	0.087166	0.086808	0.955618	773	1	0.68783
ELOVL6	1	0.91274	0.91331	0.999999	7638	0	0.70716	0.087261	0.08689	0.955618	774	1	0.70716
CYP17A1	2	0.98528	0.98543	0.999999	8335	0	0.70754	0.08741	0.089997	0.960291	775	1	0.70754
KIAA1430	1	0.91255	0.9131	0.999999	7637	0	0.69439	0.087452	0.087057	0.955618	776	1	0.69439
GPX8	1	0.91245	0.91299	0.999999	7636	0	0.65808	0.087548	0.087159	0.955618	777	1	0.65808
ESM1	1	0.91236	0.91287	0.999999	7635	0	0.71458	0.087643	0.087262	0.955618	778	1	0.71458
TEX261	1	0.91226	0.91278	0.999999	7634	0	0.64692	0.087739	0.087335	0.955618	779	1	0.64692
CCDC93	1	0.91198	0.91248	0.999999	7633	0	0.70547	0.088025	0.087617	0.956933	780	1	0.70547
NT5C3L	1	0.91188	0.91238	0.999999	7632	0	0.69191	0.08812	0.087713	0.956933	781	1	0.69191
LOC100034248_FLJ25758_LOC645662	1	0.91178	0.91228	0.999999	7631	0	0.69062	0.088216	0.087793	0.956933	782	1	0.69062
SDF2L1	1	0.9114	0.91189	0.999999	7629	0	0.66705	0.088597	0.088208	0.959315	783	1	0.66705
C11orf75	1	0.91131	0.91181	0.999999	7628	0	0.62424	0.088693	0.088289	0.959315	784	1	0.62424
C10orf116	1	0.91121	0.9117	0.999999	7627	0	0.64187	0.088788	0.088378	0.959315	785	1	0.64187
LIMS2	1	0.91112	0.91159	0.999999	7626	0	0.66596	0.088884	0.088463	0.959315	786	1	0.66596
CUEDC2	1	0.91102	0.91149	0.999999	7625	0	0.65888	0.088979	0.088585	0.959405	787	1	0.65888
RAMP2	1	0.91083	0.91128	0.999999	7624	0	0.60031	0.08917	0.088767	0.959949	788	1	0.60031
TNS4	1	0.91073	0.91118	0.999999	7623	0	0.69216	0.089265	0.088874	0.959949	789	1	0.69216
ORC4	1	0.91064	0.91109	0.999999	7622	0	0.67648	0.089361	0.088974	0.959949	790	1	0.67648
ANXA8L2_ANXA8_ANXA8L1	1	0.91054	0.911	0.999999	7620	0	0.63928	0.089456	0.089092	0.96	791	1	0.63928
COQ3	1	0.91026	0.91072	0.999999	7618	0	0.69483	0.089742	0.089384	0.960291	792	1	0.69483
C1orf158	1	0.91016	0.91062	0.999999	7617	0	0.68425	0.089838	0.089477	0.960291	793	1	0.68425
STAU2	1	0.91007	0.91052	0.999999	7616	0	0.69288	0.089933	0.089563	0.960291	794	1	0.69288
LOC284440	1	0.90997	0.91045	0.999999	7614	0	0.61909	0.090029	0.089687	0.960291	795	1	0.61909
PDIA6	1	0.90978	0.91028	0.999999	7613	0	0.65273	0.090219	0.089867	0.960291	796	1	0.65273
KRTAP10-1_KRTAP10-5	1	0.90969	0.9102	0.999999	7612	0	0.67125	0.090315	0.089969	0.960291	797	1	0.67125
STAC3	1	0.90959	0.9101	0.999999	7611	0	0.66389	0.09041	0.090089	0.960291	798	1	0.66389
NREP	1	0.90949	0.90999	0.999999	7610	0	0.62637	0.090506	0.090196	0.960291	799	1	0.62637
TMEM89	1	0.9094	0.9099	0.999999	7609	0	0.62755	0.090601	0.090276	0.960291	800	1	0.62755
PRSS45	1	0.9093	0.9098	0.999999	7608	0	0.63125	0.090697	0.090363	0.960291	801	1	0.63125
FIS1	1	0.90911	0.90961	0.999999	7607	0	0.67074	0.090887	0.090599	0.960759	802	1	0.67074
RTN1	1	0.90902	0.9095	0.999999	7606	0	0.65741	0.090983	0.090694	0.960759	803	1	0.65741
FANK1	1	0.90892	0.90942	0.999999	7605	0	0.65054	0.091078	0.090778	0.960759	804	1	0.65054
ANAPC11	1	0.90883	0.90933	0.999999	7604	0	0.60054	0.091174	0.090874	0.960759	805	1	0.60054
LPAL2	1	0.90873	0.90924	0.999999	7603	0	0.62262	0.091269	0.090973	0.960759	806	1	0.62262
NOG	1	0.90854	0.90905	0.999999	7602	0	0.62764	0.09146	0.091156	0.960966	807	1	0.62764
PIGX	1	0.90844	0.90895	0.999999	7599	0	0.69489	0.091555	0.091243	0.960966	808	1	0.69489
CELA3A_CELA3B	2	0.84293	0.84288	0.999999	6999	0	0.51924	0.091598	0.094055	0.962416	809	1	0.51924
TOB2P1	1	0.90835	0.90883	0.999999	7598	0	0.60203	0.091651	0.091358	0.960966	810	1	0.60203
TRIM61	1	0.90825	0.90872	0.999999	7596	0	0.68123	0.091746	0.091445	0.960966	811	1	0.68123
WDR83OS	1	0.90797	0.90845	0.999999	7595	0	0.68399	0.092032	0.091734	0.962416	812	1	0.68399
MAP4K3	3	0.34076	0.35311	0.999999	2726	1	0.53339	0.092193	0.10471	0.964892	813	1	0.53339
NCAPD3	1	0.90778	0.90826	0.999999	7593	0	0.65527	0.092223	0.091931	0.962416	814	1	0.65527
BATF	1	0.90749	0.908	0.999999	7592	0	0.69958	0.09251	0.092203	0.962416	815	1	0.69958
PLP1	1	0.9074	0.90791	0.999999	7591	0	0.67133	0.092605	0.092282	0.962416	816	1	0.67133
EMILIN1	1	0.9073	0.9078	0.999999	7590	0	0.63306	0.0927	0.092388	0.962416	817	1	0.63306
PFN1	1	0.90692	0.90742	0.999999	7588	0	0.69208	0.093082	0.092757	0.962416	818	1	0.69208
TXN	1	0.90682	0.90733	0.999999	7587	0	0.69584	0.093177	0.092846	0.962416	819	1	0.69584
PARVG	1	0.90673	0.90722	0.999999	7586	0	0.65512	0.093273	0.092967	0.962416	820	1	0.65512
HIST1H4K_HIST1H4J	1	0.90654	0.907	0.999999	7585	0	0.66861	0.093464	0.093164	0.962416	821	1	0.66861
BCKDHA	1	0.90644	0.90691	0.999999	7584	0	0.68991	0.093559	0.093263	0.962416	822	1	0.68991
LOC100127888	1	0.90635	0.90681	0.999999	7583	0	0.61529	0.093655	0.09336	0.962416	823	1	0.61529
ADCK5	1	0.90625	0.90672	0.999999	7582	0	0.60658	0.09375	0.093467	0.962416	824	1	0.60658
TP53I11	2	0.95587	0.95612	0.999999	8038	0	0.62384	0.09378	0.096149	0.962416	825	1	0.62384
RPL37A	1	0.90615	0.90662	0.999999	7581	0	0.63109	0.093845	0.093548	0.962416	826	1	0.63109
CYGB	1	0.90606	0.90652	0.999999	7580	0	0.68769	0.093941	0.093647	0.962416	827	1	0.68769
BRK1	2	0.83881	0.8389	0.999999	6961	0	0.5013	0.093961	0.096315	0.962416	828	1	0.5013
DCTN6	1	0.90596	0.90643	0.999999	7578	0	0.63276	0.094036	0.093755	0.962416	829	1	0.63276
C12orf39	1	0.90587	0.90631	0.999999	7577	0	0.62639	0.094132	0.093846	0.962416	830	1	0.62639
NUP160	1	0.90577	0.90621	0.999999	7576	0	0.66209	0.094227	0.093933	0.962416	831	1	0.66209
GULP1	1	0.90568	0.90612	0.999999	7575	0	0.66898	0.094323	0.09403	0.962416	832	1	0.66898
IDI1	1	0.90558	0.90604	0.999999	7574	0	0.63296	0.094418	0.094135	0.962416	833	1	0.63296
GNG13	1	0.90549	0.90594	0.999999	7573	0	0.66957	0.094513	0.094227	0.962416	834	1	0.66957
KCNMB2	1	0.90539	0.90584	0.999999	7572	0	0.62724	0.094609	0.094316	0.962416	835	1	0.62724
TMEM136	1	0.9053	0.90574	0.999999	7571	0	0.59198	0.094704	0.094402	0.962416	836	1	0.59198
HIST1H2AL	1	0.9052	0.90566	0.999999	7570	0	0.64818	0.0948	0.094504	0.962416	837	1	0.64818
PHB	3	0.71614	0.71607	0.999999	5889	0	0.21039	0.094875	0.10707	0.964892	838	1	0.21039
COX6A2	1	0.9051	0.90557	0.999999	7569	0	0.66303	0.094895	0.094606	0.962416	839	1	0.66303
PPIH	1	0.90501	0.90546	0.999999	7568	0	0.68434	0.09499	0.094693	0.962416	840	1	0.68434
AP1S1	1	0.90482	0.90525	0.999999	7567	0	0.6409	0.095181	0.094877	0.962416	841	1	0.6409
C5orf55	1	0.90472	0.90515	0.999999	7565	0	0.59193	0.095277	0.094975	0.962416	842	1	0.59193
PRR19	1	0.90463	0.90503	0.999999	7564	0	0.64852	0.095372	0.095058	0.962416	843	1	0.64852
C3orf56	1	0.90453	0.90492	0.999999	7563	0	0.63184	0.095468	0.095157	0.962416	844	1	0.63184
NPR3	2	0.93107	0.93127	0.999999	7815	0	0.61715	0.095595	0.097944	0.962416	845	1	0.61715
C15orf37	1	0.90434	0.90474	0.999999	7561	0	0.6489	0.095658	0.095348	0.962416	846	1	0.6489
ZNF2	1	0.90425	0.90465	0.999999	7560	0	0.68547	0.095754	0.095452	0.962416	847	1	0.68547
LOC440356	1	0.90415	0.90456	0.999999	7559	0	0.61303	0.095849	0.095545	0.962416	848	1	0.61303
PLDN	1	0.90406	0.90448	0.999999	7558	0	0.64876	0.095945	0.095629	0.962416	849	1	0.64876
CRAMP1L	1	0.90396	0.90439	0.999999	7557	0	0.67584	0.09604	0.095722	0.962416	850	1	0.67584
VAMP4	1	0.90386	0.90429	0.999999	7556	0	0.66884	0.096135	0.095826	0.962416	851	1	0.66884
NCAPH2	2	0.88496	0.88506	0.999999	7383	0	0.53844	0.09614	0.098506	0.962416	852	1	0.53844
PHF21A	1	0.90377	0.9042	0.999999	7555	0	0.63625	0.096231	0.095901	0.962416	853	1	0.63625
TRIM41	2	0.75753	0.75786	0.999999	6239	0	0.44762	0.096321	0.098666	0.962416	854	1	0.44762
NXT2	2	0.95611	0.95638	0.999999	8042	0	0.63095	0.096503	0.098843	0.962416	855	1	0.63095
C3orf58	1	0.90339	0.90383	0.999999	7554	0	0.65192	0.096613	0.096304	0.962416	856	1	0.65192
UQCRB	1	0.9032	0.90366	0.999999	7553	0	0.67661	0.096803	0.096485	0.962416	857	1	0.67661
RPE	1	0.9031	0.90354	0.999999	7552	0	0.65454	0.096899	0.096583	0.962416	858	1	0.65454
CDC37L1	1	0.90301	0.90346	0.999999	7551	0	0.61908	0.096994	0.096663	0.962416	859	1	0.61908
CYP2W1	1	0.90291	0.90336	0.999999	7550	0	0.61303	0.09709	0.096763	0.962416	860	1	0.61303
S100B	1	0.90281	0.90327	0.999999	7549	0	0.63893	0.097185	0.096863	0.962416	861	1	0.63893
GRAP2	1	0.90272	0.90317	0.999999	7548	0	0.64722	0.097281	0.096959	0.962416	862	1	0.64722
ATP1A4	1	0.90262	0.90307	0.999999	7547	0	0.61669	0.097376	0.097055	0.962416	863	1	0.61669
RFXANK	2	0.97873	0.97885	0.999999	8258	0	0.7131	0.097409	0.099708	0.964258	864	1	0.7131
NXPH3	1	0.90253	0.90298	0.999999	7546	0	0.61169	0.097471	0.097134	0.962416	865	1	0.61169
SPRR1A_SPRR1B	1	0.90234	0.90281	0.999999	7545	0	0.6717	0.097662	0.097303	0.962416	866	1	0.6717
P2RY11_PPAN-P2RY11	1	0.90224	0.90271	0.999999	7544	0	0.57649	0.097758	0.097373	0.962416	867	1	0.57649
UCN2	1	0.90205	0.9025	0.999999	7543	0	0.6403	0.097948	0.097593	0.962416	868	1	0.6403
C11orf16	1	0.90196	0.90241	0.999999	7542	0	0.6548	0.098044	0.097681	0.962416	869	1	0.6548
DKFZp566H0824	1	0.90177	0.90223	0.999999	7541	0	0.61004	0.098235	0.097892	0.962416	870	1	0.61004
AQP2	1	0.90167	0.90215	0.999999	7539	0	0.65739	0.09833	0.09798	0.962416	871	1	0.65739
ANXA4	2	0.85224	0.85229	0.999999	7089	0	0.50383	0.098678	0.10087	0.964892	872	1	0.50383
F8	1	0.90129	0.90177	0.999999	7538	0	0.6485	0.098712	0.098357	0.962416	873	1	0.6485
UBE2Q1	1	0.90119	0.90168	0.999999	7537	0	0.63781	0.098807	0.098459	0.962416	874	1	0.63781
ATF6	1	0.90091	0.90138	0.999999	7535	0	0.67697	0.099094	0.098717	0.962416	875	0	0.67697
CISD1	1	0.90081	0.90128	0.999999	7534	0	0.58656	0.099189	0.098823	0.962416	876	0	0.58656
C17orf51	1	0.90072	0.90119	0.999999	7533	0	0.63924	0.099284	0.098927	0.962416	877	0	0.63924
TIMP1	1	0.90062	0.90109	0.999999	7531	0	0.58361	0.09938	0.099022	0.962416	878	0	0.58361
SIRT6	3	0.9839	0.98379	0.999999	8319	0	0.43388	0.09942	0.11104	0.964892	879	1	0.43388
MBL2	1	0.90048	0.90095	0.999999	7529	0	0.64042	0.099523	0.099177	0.962416	880	0	0.64042
FRMD8	1	0.90048	0.90095	0.999999	7530	0	0.64042	0.099523	0.099177	0.962416	881	0	0.64042
TXNDC17	1	0.90024	0.90073	0.999999	7528	0	0.64193	0.099761	0.099416	0.963634	882	0	0.64193
DNAJA1	1	0.89995	0.90043	0.999999	7527	0	0.63225	0.10005	0.099693	0.964258	883	0	0.63225
KNCN	1	0.89976	0.90025	0.999999	7526	0	0.61668	0.10024	0.099883	0.964504	884	0	0.61668
DCAF15	2	0.75687	0.75716	0.999999	6233	0	0.43282	0.10031	0.10241	0.964892	885	1	0.43282
C1orf170	1	0.89967	0.90016	0.999999	7524	0	0.61941	0.10033	0.099974	0.964504	886	0	0.61941
CASP1	1	0.89957	0.90005	0.999999	7523	0	0.64272	0.10043	0.10007	0.964504	887	0	0.64272
ECE2	2	0.98907	0.98913	0.999999	8374	0	0.74025	0.10067	0.10279	0.964892	888	1	0.74025
SKA1	1	0.899	0.89948	0.999999	7522	0	0.63372	0.101	0.10061	0.964892	889	0	0.63372
OR2T10	2	0.81493	0.8149	0.999999	6743	0	0.47888	0.10103	0.1031	0.964892	890	1	0.47888
SH3BP5L	1	0.8989	0.89937	0.999999	7521	0	0.67264	0.1011	0.1007	0.964892	891	0	0.67264
PRAM1	1	0.89871	0.89918	0.999999	7520	0	0.61801	0.10129	0.10089	0.964892	892	0	0.61801
C1orf180	1	0.89862	0.89909	0.999999	7518	0	0.63669	0.10138	0.10097	0.964892	893	0	0.63669
SLC22A2	1	0.89852	0.899	0.999999	7517	0	0.60325	0.10148	0.10108	0.964892	894	0	0.60325
CDRT4	1	0.89843	0.8989	0.999999	7516	0	0.63038	0.10157	0.10118	0.964892	895	0	0.63038
ILF3	1	0.89833	0.89879	0.999999	7515	0	0.66928	0.10167	0.10127	0.964892	896	0	0.66928
DHFR	1	0.89814	0.89862	0.999999	7514	0	0.64378	0.10186	0.10146	0.964892	897	0	0.64378
LINC00260	1	0.89804	0.89852	0.999999	7513	0	0.61693	0.10196	0.10154	0.964892	898	0	0.61693
LDOC1L	1	0.89776	0.89824	0.999999	7511	0	0.67143	0.10224	0.10184	0.964892	899	0	0.67143
RNPC3	1	0.89747	0.89796	0.999999	7509	0	0.63102	0.10253	0.10214	0.964892	900	0	0.63102
LOC79015	1	0.89738	0.89786	0.999999	7508	0	0.63516	0.10262	0.10222	0.964892	901	0	0.63516
RPS6KL1	2	0.96593	0.96614	0.999999	8145	0	0.6611	0.10266	0.10466	0.964892	902	1	0.6611
FTH1P3	1	0.89728	0.89777	0.999999	7507	0	0.62932	0.10272	0.1023	0.964892	903	0	0.62932
KRTAP10-5	1	0.89719	0.89767	0.999999	7506	0	0.61561	0.10281	0.1024	0.964892	904	0	0.61561
KRTAP3-1	1	0.89709	0.89759	0.999999	7504	0	0.57753	0.10291	0.10249	0.964892	905	0	0.57753
COX7A2L	1	0.8969	0.89737	0.999999	7502	0	0.62646	0.1031	0.10267	0.964892	906	0	0.62646
MYO10	1	0.8968	0.89727	0.999999	7501	0	0.60109	0.1032	0.10276	0.964892	907	0	0.60109
SYT12	1	0.89671	0.89716	0.999999	7500	0	0.66846	0.10329	0.10286	0.964892	908	0	0.66846
ATAD3C	1	0.89652	0.89699	0.999999	7498	0	0.61719	0.10348	0.10304	0.964892	909	0	0.61719
LOC149134	1	0.89642	0.8969	0.999999	7497	0	0.60595	0.10358	0.10313	0.964892	910	0	0.60595
LINC00337	1	0.89633	0.89683	0.999999	7496	0	0.61845	0.10367	0.10322	0.964892	911	0	0.61845
C16orf42	1	0.89614	0.89663	0.999999	7494	0	0.62522	0.10386	0.1034	0.964892	912	0	0.62522
LOC653405	1	0.89604	0.89652	0.999999	7493	0	0.63073	0.10396	0.10347	0.964892	913	0	0.63073
GPNMB	1	0.89594	0.89642	0.999999	7492	0	0.60666	0.10406	0.10356	0.964892	914	0	0.60666
CYB561D2	1	0.89585	0.89634	0.999999	7491	0	0.60398	0.10415	0.10366	0.964892	915	0	0.60398
TMEM126B	1	0.89575	0.89624	0.999999	7489	0	0.59964	0.10425	0.10377	0.964892	916	0	0.59964
SF3B3	1	0.89566	0.89614	0.999999	7488	0	0.65268	0.10434	0.10387	0.964892	917	0	0.65268
TP73	1	0.89556	0.89604	0.999999	7487	0	0.62868	0.10444	0.10396	0.964892	918	0	0.62868
CD7	1	0.89537	0.89585	0.999999	7485	0	0.60258	0.10463	0.10415	0.964892	919	0	0.60258
KLRC1	2	0.86438	0.86448	0.999999	7196	0	0.52668	0.10465	0.10656	0.964892	920	1	0.52668
WBSCR22	1	0.89528	0.89576	0.999999	7484	0	0.63995	0.10472	0.10424	0.964892	921	0	0.63995
ZNF718	1	0.89509	0.89555	0.999999	7481	0	0.57923	0.10491	0.10443	0.964892	922	0	0.57923
GPR87	4	0.25529	0.32682	0.999999	2071	1	0.062068	0.10495	0.131	0.969388	923	1	0.062068
RPS27A_UBA52_UBB	1	0.89499	0.89544	0.999999	7480	0	0.59217	0.10501	0.10452	0.964892	924	0	0.59217
H2AFB1	1	0.8949	0.89534	0.999999	7478	0	0.58848	0.1051	0.10462	0.964892	925	0	0.58848
RPL13A	2	0.6691	0.66976	0.999999	5481	0	0.36963	0.10519	0.10706	0.964892	926	1	0.36963
NINJ2	1	0.8947	0.89513	0.999999	7476	0	0.58833	0.1053	0.10482	0.964892	927	0	0.58833
FBXO38	1	0.89461	0.89504	0.999999	7474	0	0.6325	0.10539	0.10494	0.964892	928	0	0.6325
BEX5	1	0.89442	0.89484	0.999999	7473	0	0.63379	0.10558	0.10512	0.964892	929	0	0.63379
SNX22	1	0.89432	0.89475	0.999999	7472	0	0.56867	0.10568	0.10521	0.964892	930	0	0.56867
RPS28	1	0.89423	0.89466	0.999999	7471	0	0.66326	0.10577	0.1053	0.964892	931	0	0.66326
EMP3	1	0.89413	0.89456	0.999999	7470	0	0.57778	0.10587	0.10539	0.964892	932	0	0.57778
KRTCAP2	2	0.46038	0.4607	0.999999	3712	0	0.15942	0.10591	0.10773	0.964892	933	1	0.15942
UBE2L6	1	0.89404	0.89445	0.999999	7469	0	0.5979	0.10596	0.10547	0.964892	934	0	0.5979
IFT43	1	0.89394	0.89437	0.999999	7468	0	0.59182	0.10606	0.10556	0.964892	935	0	0.59182
APH1A	3	0.66265	0.66251	0.999999	5424	0	0.35551	0.10608	0.11701	0.966643	936	1	0.35551
RARRES2	1	0.89385	0.89427	0.999999	7467	0	0.58641	0.10615	0.10564	0.964892	937	0	0.58641
FAM188A	1	0.89365	0.89409	0.999999	7466	0	0.57758	0.10635	0.10586	0.964892	938	0	0.57758
FBLIM1	1	0.89356	0.894	0.999999	7464	0	0.58516	0.10644	0.10595	0.964892	939	0	0.58516
DUS3L	1	0.89327	0.89372	0.999999	7462	0	0.59671	0.10673	0.10621	0.964892	940	0	0.59671
C11orf71	1	0.89318	0.8936	0.999999	7461	0	0.58061	0.10682	0.10633	0.964892	941	0	0.58061
ATP5I	1	0.89308	0.89351	0.999999	7459	0	0.59281	0.10692	0.10641	0.964892	942	0	0.59281
LOC441253	1	0.89299	0.8934	0.999999	7458	0	0.55818	0.10701	0.1065	0.964892	943	0	0.55818
IL20RB	4	0.6578	0.6578	0.999999	5387	0	-0.27222	0.10705	0.13273	0.969388	944	1	-0.27222
LINC00326	1	0.8926	0.89304	0.999999	7455	0	0.63222	0.1074	0.10689	0.964892	945	0	0.63222
C12orf57	1	0.89241	0.89285	0.999999	7454	0	0.57819	0.10759	0.10709	0.964892	946	0	0.57819
HBG2	1	0.89222	0.89265	0.999999	7453	0	0.56148	0.10778	0.10729	0.964892	947	0	0.56148
TEN1	1	0.89203	0.89249	0.999999	7452	0	0.62125	0.10797	0.10747	0.964892	948	0	0.62125
FGF17	1	0.89194	0.89239	0.999999	7451	0	0.60843	0.10806	0.10757	0.964892	949	0	0.60843
CISH	1	0.89184	0.89227	0.999999	7450	0	0.55604	0.10816	0.10766	0.964892	950	0	0.55604
COQ10B	1	0.89175	0.89218	0.999999	7448	0	0.59221	0.10825	0.10776	0.964892	951	0	0.59221
CHST6	1	0.89165	0.89209	0.999999	7447	0	0.59272	0.10835	0.10786	0.964892	952	0	0.59272
SYT14	1	0.89156	0.892	0.999999	7446	0	0.57259	0.10844	0.10797	0.964892	953	0	0.57259
RPL37	1	0.89146	0.89192	0.999999	7444	0	0.61302	0.10854	0.10808	0.964892	954	0	0.61302
PVRL3	2	0.95828	0.95859	0.999999	8064	0	0.64612	0.10862	0.11031	0.964892	955	1	0.64612
TXNL4A	1	0.89136	0.89181	0.999999	7443	0	0.5742	0.10864	0.10817	0.964892	956	0	0.5742
CA12	1	0.89117	0.89162	0.999999	7442	0	0.55978	0.10883	0.10836	0.964892	957	0	0.55978
LOC653813	1	0.89108	0.89152	0.999999	7441	0	0.60045	0.10892	0.10847	0.964892	958	0	0.60045
FUNDC2	1	0.89098	0.89142	0.999999	7440	0	0.59632	0.10902	0.10856	0.964892	959	0	0.59632
VASP	1	0.89079	0.89123	0.999999	7439	0	0.59867	0.10921	0.10877	0.964892	960	0	0.59867
WFDC5	1	0.8907	0.89114	0.999999	7437	0	0.56081	0.1093	0.10886	0.964892	961	0	0.56081
HIST1H2AC	1	0.8906	0.89104	0.999999	7436	0	0.58215	0.1094	0.10895	0.964892	962	0	0.58215
KRTDAP	1	0.89051	0.89094	0.999999	7435	0	0.62246	0.10949	0.10904	0.964892	963	0	0.62246
CCDC134	1	0.89003	0.89044	0.999999	7434	0	0.63703	0.10997	0.10952	0.964892	964	0	0.63703
C20orf4	1	0.88993	0.89035	0.999999	7433	0	0.61275	0.11007	0.10961	0.964892	965	0	0.61275
ANKRD20A4	1	0.88984	0.89025	0.999999	7432	0	0.58834	0.11016	0.1097	0.964892	966	0	0.58834
ALG14	1	0.88974	0.89016	0.999999	7430	0	0.62108	0.11026	0.10978	0.964892	967	0	0.62108
PSMA8	1	0.88965	0.89005	0.999999	7429	0	0.62131	0.11035	0.10988	0.964892	968	0	0.62131
EGLN3	1	0.88946	0.88988	0.999999	7427	0	0.57189	0.11054	0.11006	0.964892	969	0	0.57189
WWC3	1	0.88936	0.88979	0.999999	7426	0	0.58703	0.11064	0.11016	0.964892	970	0	0.58703
COG3	1	0.88927	0.88968	0.999999	7425	0	0.63126	0.11073	0.11026	0.964892	971	0	0.63126
SERF2	1	0.88917	0.88958	0.999999	7424	0	0.57629	0.11083	0.11036	0.964892	972	0	0.57629
ROGDI	1	0.88907	0.88949	0.999999	7423	0	0.59254	0.11093	0.11046	0.964892	973	0	0.59254
TWIST2	1	0.88898	0.88941	0.999999	7422	0	0.58143	0.11102	0.11053	0.964892	974	0	0.58143
SH3BP5	1	0.88879	0.88923	0.999999	7419	0	0.60207	0.11121	0.11072	0.964892	975	0	0.60207
BLVRB	1	0.88869	0.88912	0.999999	7418	0	0.58547	0.11131	0.11082	0.964892	976	0	0.58547
C10orf40	1	0.8886	0.88903	0.999999	7417	0	0.63957	0.1114	0.11095	0.964892	977	0	0.63957
GLIPR1L1	1	0.8885	0.88891	0.999999	7416	0	0.6379	0.1115	0.11105	0.964892	978	0	0.6379
HBE1	1	0.88841	0.88882	0.999999	7415	0	0.55883	0.11159	0.11115	0.964892	979	0	0.55883
CHRM4	2	0.8936	0.89382	0.999999	7465	0	0.52015	0.11168	0.11326	0.964892	980	1	0.52015
ARL10	1	0.88831	0.88873	0.999999	7414	0	0.57716	0.11169	0.11125	0.964892	981	0	0.57716
ATF2	1	0.88822	0.88865	0.999999	7413	0	0.56354	0.11178	0.11132	0.964892	982	0	0.56354
BUD31	1	0.88802	0.88845	0.999999	7412	0	0.61582	0.11198	0.11153	0.964892	983	0	0.61582
TRNT1	2	0.63983	0.64021	0.999999	5237	0	0.33536	0.11204	0.11361	0.964892	984	1	0.33536
PLP2	1	0.88793	0.88835	0.999999	7411	0	0.58668	0.11207	0.11165	0.964892	985	0	0.58668
FOXD4	1	0.88783	0.88826	0.999999	7410	0	0.58407	0.11217	0.11172	0.964892	986	0	0.58407
XPA	1	0.88774	0.88815	0.999999	7409	0	0.58583	0.11226	0.11181	0.964892	987	0	0.58583
EIF2B2	2	0.84255	0.84253	0.999999	6994	0	0.46255	0.1124	0.11397	0.964892	988	1	0.46255
SPAG11B	1	0.88755	0.88794	0.999999	7408	0	0.57477	0.11245	0.11199	0.964892	989	0	0.57477
DRG1	1	0.88745	0.88785	0.999999	7406	0	0.58592	0.11255	0.11209	0.964892	990	0	0.58592
SEMA4G	2	0.85165	0.85172	0.999999	7083	0	0.48413	0.11257	0.11418	0.964892	991	1	0.48413
RD3	1	0.88736	0.88773	0.999999	7405	0	0.56257	0.11264	0.11219	0.964892	992	0	0.56257
WDR54	1	0.88726	0.88765	0.999999	7403	0	0.58993	0.11274	0.11227	0.964892	993	0	0.58993
PDE4DIP	1	0.88717	0.88755	0.999999	7402	0	0.63796	0.11283	0.11237	0.964892	994	0	0.63796
NAPG	1	0.88707	0.88745	0.999999	7401	0	0.63469	0.11293	0.11246	0.964892	995	0	0.63469
SPACA3	2	0.98381	0.98396	0.999999	8317	0	0.65236	0.11311	0.11473	0.964892	996	1	0.65236
ENTPD2	1	0.88688	0.88728	0.999999	7400	0	0.59261	0.11312	0.11268	0.964892	997	0	0.59261
PDZD8	1	0.88678	0.88719	0.999999	7399	0	0.63403	0.11322	0.11278	0.964892	998	0	0.63403
SUB1	2	0.9106	0.91066	0.999999	7621	0	0.51784	0.11329	0.11491	0.964892	999	1	0.51784
HAPLN2	1	0.88669	0.88709	0.999999	7398	0	0.62793	0.11331	0.11289	0.964892	1000	0	0.62793
TMEM97	1	0.8865	0.88692	0.999999	7397	0	0.60109	0.1135	0.11308	0.964892	1001	0	0.60109
ACER2	1	0.88631	0.88673	0.999999	7396	0	0.57633	0.11369	0.11326	0.964892	1002	0	0.57633
LOC145757	1	0.88616	0.88659	0.999999	7395	0	0.61469	0.11384	0.11338	0.964892	1003	0	0.61469
NDUFA7	1	0.88602	0.88644	0.999999	7394	0	0.55254	0.11398	0.11353	0.964892	1004	0	0.55254
RAB28	2	0.95543	0.95567	0.999999	8032	0	0.60681	0.11401	0.1156	0.965206	1005	1	0.60681
LMO1	1	0.88593	0.88635	0.999999	7393	0	0.54304	0.11407	0.11361	0.964892	1006	0	0.54304
IGF2	1	0.88583	0.88627	0.999999	7392	0	0.56581	0.11417	0.11371	0.964892	1007	0	0.56581
C6orf108	1	0.88564	0.88608	0.999999	7390	0	0.561	0.11436	0.11388	0.964892	1008	0	0.561
ARL11	1	0.88545	0.88587	0.999999	7389	0	0.55235	0.11455	0.11407	0.964892	1009	0	0.55235
CNTF	1	0.88535	0.88577	0.999999	7388	0	0.61958	0.11465	0.11416	0.964892	1010	0	0.61958
RPS3	2	0.9455	0.94575	0.999999	7947	0	0.58037	0.11473	0.11632	0.966643	1011	1	0.58037
TLE2	1	0.88526	0.8857	0.999999	7387	0	0.59759	0.11474	0.11426	0.964892	1012	0	0.59759
SAP30BP	1	0.88516	0.88561	0.999999	7385	0	0.63035	0.11484	0.11435	0.964892	1013	0	0.63035
DOK6	1	0.88507	0.8855	0.999999	7384	0	0.58778	0.11493	0.11444	0.964892	1014	0	0.58778
C11orf1	1	0.88478	0.88521	0.999999	7382	0	0.56389	0.11522	0.11469	0.964892	1015	0	0.56389
AFF4	1	0.88469	0.8851	0.999999	7381	0	0.58736	0.11531	0.11479	0.964892	1016	0	0.58736
AKR7L_AKR7A2	1	0.88449	0.88491	0.999999	7379	0	0.5827	0.11551	0.115	0.964892	1017	0	0.5827
FAM71E1	1	0.8843	0.88471	0.999999	7378	0	0.5974	0.1157	0.11519	0.965206	1018	0	0.5974
ADPRH	1	0.88411	0.88454	0.999999	7377	0	0.63078	0.11589	0.11538	0.965206	1019	0	0.63078
HES2	1	0.88392	0.88433	0.999999	7376	0	0.58556	0.11608	0.11557	0.965206	1020	0	0.58556
LOC652722	1	0.88378	0.88418	0.999999	7375	0	0.5921	0.11622	0.11572	0.965206	1021	0	0.5921
GEM	1	0.88378	0.88418	0.999999	7374	0	0.5921	0.11622	0.11572	0.965206	1022	0	0.5921
AP5B1	1	0.88354	0.88393	0.999999	7372	0	0.57228	0.11646	0.11593	0.966007	1023	0	0.57228
DTD1	2	0.686	0.68663	0.999999	5630	0	0.32518	0.11653	0.11809	0.966643	1024	1	0.32518
SRD5A2	1	0.88316	0.88355	0.999999	7370	0	0.60445	0.11684	0.1163	0.966643	1025	0	0.60445
PGAM2	1	0.88306	0.88346	0.999999	7369	0	0.59902	0.11694	0.11639	0.966643	1026	0	0.59902
NUP37	2	0.8224	0.82242	0.999999	6813	0	0.46972	0.11706	0.11862	0.96697	1027	1	0.46972
FAM176B	1	0.88278	0.88318	0.999999	7368	0	0.61723	0.11722	0.11669	0.966643	1028	0	0.61723
APOC3	1	0.88259	0.88299	0.999999	7366	0	0.54863	0.11741	0.11689	0.966643	1029	0	0.54863
HOXB-AS3	1	0.8824	0.8828	0.999999	7364	0	0.55488	0.1176	0.11709	0.966643	1030	0	0.55488
MORN5	1	0.8823	0.88271	0.999999	7363	0	0.58149	0.1177	0.11719	0.966643	1031	0	0.58149
PSMD8	1	0.8822	0.88261	0.999999	7360	0	0.53951	0.1178	0.11728	0.966643	1032	0	0.53951
C14orf28	1	0.88211	0.88253	0.999999	7359	0	0.60833	0.11789	0.11739	0.966643	1033	0	0.60833
MED9	1	0.88201	0.88244	0.999999	7358	0	0.58604	0.11799	0.11748	0.966643	1034	0	0.58604
DEFB134	1	0.88192	0.88234	0.999999	7357	0	0.56137	0.11808	0.11757	0.966643	1035	0	0.56137
LOC730000	1	0.88173	0.88214	0.999999	7355	0	0.57456	0.11827	0.11774	0.966643	1036	0	0.57456
C15orf45	1	0.88163	0.88204	0.999999	7354	0	0.60902	0.11837	0.11781	0.966643	1037	0	0.60902
ZNF532	1	0.88154	0.88195	0.999999	7353	0	0.62057	0.11846	0.11791	0.966643	1038	0	0.62057
DHPS	1	0.88144	0.88186	0.999999	7352	0	0.5757	0.11856	0.11802	0.966643	1039	0	0.5757
HORMAD2	1	0.88135	0.88176	0.999999	7351	0	0.62398	0.11865	0.11808	0.966643	1040	0	0.62398
GDF5OS	1	0.88125	0.88166	0.999999	7350	0	0.53234	0.11875	0.11818	0.966643	1041	0	0.53234
HRASLS	1	0.88115	0.88154	0.999999	7349	0	0.58595	0.11885	0.11828	0.966643	1042	0	0.58595
PPAPDC2	2	0.98986	0.98988	0.999999	8382	0	0.6784	0.11904	0.12052	0.968256	1043	1	0.6784
SPSB3	1	0.88096	0.88135	0.999999	7348	0	0.62116	0.11904	0.11847	0.96697	1044	0	0.62116
FADS2	2	0.94179	0.94203	0.999999	7909	0	0.59647	0.11921	0.12068	0.968256	1045	1	0.59647
CD2BP2	1	0.88077	0.88113	0.999999	7345	0	0.61406	0.11923	0.11867	0.96697	1046	0	0.61406
AP3M1	1	0.88068	0.88103	0.999999	7344	0	0.60122	0.11932	0.11878	0.96697	1047	0	0.60122
C20orf43	1	0.88058	0.88096	0.999999	7343	0	0.5682	0.11942	0.1189	0.966992	1048	0	0.5682
LOC100132785_ANKRD30BP2_LOC389052_LOC400296_LOC642213_LOC646036_LOC646512_LOC648223_LOC729722_LOC730465	1	0.88039	0.88076	0.999999	7342	0	0.59094	0.11961	0.11908	0.967601	1049	0	0.59094
SSX2_SSX2B	2	0.57545	0.57596	0.999999	4682	0	0.25643	0.11975	0.12122	0.968256	1050	1	0.25643
C14orf129	1	0.8801	0.88047	0.999999	7341	0	0.60947	0.1199	0.11939	0.968256	1051	0	0.60947
PM20D2	1	0.88001	0.88038	0.999999	7340	0	0.59061	0.11999	0.11946	0.968256	1052	0	0.59061
GNG8	1	0.87972	0.8801	0.999999	7338	0	0.53168	0.12028	0.11971	0.968256	1053	0	0.53168
CHRAC1	1	0.87963	0.88001	0.999999	7337	0	0.59456	0.12037	0.1198	0.968256	1054	0	0.59456
CCK	1	0.87953	0.87992	0.999999	7336	0	0.60421	0.12047	0.11989	0.968256	1055	0	0.60421
RPN2	1	0.87915	0.87952	0.999999	7333	0	0.60722	0.12085	0.12027	0.968256	1056	0	0.60722
NTS	1	0.87896	0.87932	0.999999	7332	0	0.58447	0.12104	0.12046	0.968256	1057	0	0.58447
RPS14	3	0.087327	0.14734	0.999999	775	2	-0.61108	0.12113	0.13025	0.969388	1058	1	-0.61108
CYP4A11	1	0.87886	0.87924	0.999999	7331	0	0.51601	0.12114	0.12054	0.968256	1059	0	0.51601
SNAPIN	1	0.87877	0.87914	0.999999	7330	0	0.53225	0.12123	0.12061	0.968256	1060	0	0.53225
RHOF	2	0.59669	0.59704	0.999999	4855	0	0.27224	0.12136	0.12274	0.968256	1061	1	0.27224
IGL@	1	0.87858	0.87894	0.999999	7328	0	0.55203	0.12142	0.12082	0.968256	1062	0	0.55203
SPCS3	1	0.87839	0.87872	0.999999	7327	0	0.55572	0.12161	0.12102	0.968256	1063	0	0.55572
LAPTM5	1	0.87829	0.87864	0.999999	7325	0	0.52864	0.12171	0.12112	0.968256	1064	0	0.52864
HTR1D	2	0.98546	0.9856	0.999999	8338	0	0.67969	0.12172	0.12306	0.968256	1065	1	0.67969
ZNF839	1	0.8782	0.87854	0.999999	7323	0	0.60266	0.1218	0.12122	0.968256	1066	0	0.60266
DYNLRB1	1	0.8781	0.87844	0.999999	7322	0	0.52938	0.1219	0.12133	0.968256	1067	0	0.52938
DCTN5	1	0.87791	0.87827	0.999999	7321	0	0.57031	0.12209	0.12157	0.968256	1068	0	0.57031
MMP7	1	0.87781	0.87818	0.999999	7320	0	0.57561	0.12219	0.12165	0.968256	1069	0	0.57561
PDRG1	1	0.87762	0.878	0.999999	7318	0	0.59026	0.12238	0.12185	0.968256	1070	0	0.59026
GHRL	1	0.87753	0.8779	0.999999	7317	0	0.52878	0.12247	0.12194	0.968256	1071	0	0.52878
C20orf85	1	0.87743	0.8778	0.999999	7316	0	0.5272	0.12257	0.12204	0.968256	1072	0	0.5272
PYY	2	0.80266	0.80269	0.999999	6640	0	0.39874	0.12261	0.12393	0.968256	1073	1	0.39874
CCL18	1	0.87734	0.87773	0.999999	7315	0	0.54936	0.12266	0.12214	0.968256	1074	0	0.54936
SBSN	1	0.87724	0.87763	0.999999	7314	0	0.58793	0.12276	0.12223	0.968256	1075	0	0.58793
BAALC	1	0.87715	0.87753	0.999999	7313	0	0.52746	0.12285	0.12233	0.968256	1076	0	0.52746
LRG1	1	0.87705	0.87745	0.999999	7312	0	0.57427	0.12295	0.12244	0.968256	1077	0	0.57427
EBP	1	0.87696	0.87735	0.999999	7311	0	0.53973	0.12304	0.12254	0.968256	1078	0	0.53973
EXOSC7	1	0.87686	0.87726	0.999999	7310	0	0.61147	0.12314	0.12264	0.968256	1079	0	0.61147
SCGB2A1	1	0.87667	0.87707	0.999999	7308	0	0.5287	0.12333	0.12282	0.968256	1080	0	0.5287
FSCN3	1	0.87648	0.87691	0.999999	7307	0	0.55909	0.12352	0.12302	0.968256	1081	0	0.55909
STEAP4	1	0.87638	0.87681	0.999999	7306	0	0.55057	0.12362	0.12312	0.968256	1082	0	0.55057
ZFYVE16	1	0.87629	0.87673	0.999999	7305	0	0.59511	0.12371	0.12322	0.968256	1083	0	0.59511
MYL1	1	0.87619	0.87664	0.999999	7304	0	0.53335	0.12381	0.12331	0.968256	1084	0	0.53335
MAPKAPK2	2	0.41867	0.41885	0.999999	3360	0	0.12445	0.12386	0.12517	0.968256	1085	1	0.12445
GANAB	1	0.8761	0.87656	0.999999	7303	0	0.57439	0.1239	0.12339	0.968256	1086	0	0.57439
PDPK1	2	0.078272	0.10361	0.999999	707	1	-0.58395	0.12404	0.12532	0.968256	1087	1	-0.58395
CLGN	1	0.87581	0.87628	0.999999	7302	0	0.60566	0.12419	0.12369	0.968256	1088	0	0.60566
ALOX5	1	0.87572	0.87619	0.999999	7301	0	0.57019	0.12428	0.12378	0.968256	1089	0	0.57019
KLHL17	1	0.87562	0.8761	0.999999	7300	0	0.59709	0.12438	0.12387	0.968256	1090	0	0.59709
UTY	1	0.87552	0.876	0.999999	7299	0	0.53985	0.12448	0.12396	0.968256	1091	0	0.53985
SSR4P1	1	0.87543	0.87592	0.999999	7298	0	0.53577	0.12457	0.12406	0.968256	1092	0	0.53577
RNH1	1	0.87524	0.87572	0.999999	7297	0	0.55119	0.12476	0.12429	0.968256	1093	0	0.55119
CENPW	1	0.87514	0.87561	0.999999	7295	0	0.60321	0.12486	0.12438	0.968256	1094	0	0.60321
APOC2	1	0.87505	0.87552	0.999999	7294	0	0.54169	0.12495	0.12446	0.968256	1095	0	0.54169
TMEM45B	1	0.87486	0.8753	0.999999	7293	0	0.60521	0.12514	0.12465	0.968256	1096	0	0.60521
MAP1LC3C	1	0.87476	0.87521	0.999999	7292	0	0.55996	0.12524	0.12473	0.968256	1097	0	0.55996
ICK	1	0.87467	0.87511	0.999999	7291	0	0.58802	0.12533	0.12482	0.968256	1098	0	0.58802
LOC388882	1	0.87457	0.87501	0.999999	7290	0	0.55577	0.12543	0.12494	0.968256	1099	0	0.55577
GNG12	1	0.87448	0.87491	0.999999	7289	0	0.53135	0.12552	0.12503	0.968256	1100	0	0.53135
LPL	1	0.87433	0.87476	0.999999	7288	0	0.60781	0.12567	0.12518	0.968256	1101	0	0.60781
HMGB4	1	0.87419	0.87458	0.999999	7286	0	0.53344	0.12581	0.12532	0.968256	1102	0	0.53344
LY96	1	0.874	0.87441	0.999999	7284	0	0.53796	0.126	0.12552	0.968533	1103	0	0.53796
HSBP1	1	0.8739	0.87431	0.999999	7283	0	0.54777	0.1261	0.12561	0.968533	1104	0	0.54777
GNG2	1	0.87381	0.87423	0.999999	7282	0	0.55412	0.12619	0.12571	0.968533	1105	0	0.55412
FLJ37201	1	0.87371	0.87414	0.999999	7281	0	0.56478	0.12629	0.12581	0.968533	1106	0	0.56478
MAGEA1	1	0.87352	0.87395	0.999999	7278	0	0.53469	0.12648	0.126	0.968852	1107	0	0.53469
R3HDM2	2	0.93502	0.93521	0.999999	7852	0	0.55226	0.12654	0.1278	0.968852	1108	1	0.55226
TCL6	1	0.87343	0.87385	0.999999	7277	0	0.51389	0.12657	0.1261	0.968852	1109	0	0.51389
SPINLW1	1	0.87323	0.87367	0.999999	7275	0	0.57922	0.12677	0.12631	0.968852	1110	0	0.57922
ANKRD34B	1	0.87314	0.87355	0.999999	7274	0	0.59731	0.12686	0.12642	0.968852	1111	0	0.59731
IFT57	1	0.87304	0.87344	0.999999	7273	0	0.5674	0.12696	0.1265	0.968852	1112	0	0.5674
42803	1	0.87266	0.87307	0.999999	7272	0	0.58761	0.12734	0.12687	0.968852	1113	0	0.58761
LGALS8-AS1	1	0.87247	0.87287	0.999999	7271	0	0.54719	0.12753	0.12705	0.968852	1114	0	0.54719
CAPN3	2	0.82232	0.82234	0.999999	6811	0	0.41812	0.12761	0.12885	0.968852	1115	1	0.41812
LOC100132843_DPY19L3	1	0.87238	0.87277	0.999999	7270	0	0.55384	0.12762	0.12715	0.968852	1116	0	0.55384
SCD5	1	0.87228	0.87267	0.999999	7269	0	0.55346	0.12772	0.12723	0.968852	1117	0	0.55346
ORAI2	1	0.87209	0.87247	0.999999	7268	0	0.5268	0.12791	0.12742	0.968852	1118	0	0.5268
DPPA3	1	0.87199	0.87237	0.999999	7267	0	0.53978	0.12801	0.12751	0.968852	1119	0	0.53978
PPP2R2C	1	0.8719	0.87226	0.999999	7266	0	0.53989	0.1281	0.12761	0.968852	1120	0	0.53989
LOC283350	1	0.8718	0.87215	0.999999	7265	0	0.52884	0.1282	0.12771	0.968852	1121	0	0.52884
SUDS3	1	0.87171	0.87206	0.999999	7264	0	0.56943	0.12829	0.12781	0.968852	1122	0	0.56943
LOC100131392_LOC399939_TRIM53P_TRIM49L1_TRIM48	1	0.87161	0.87197	0.999999	7263	0	0.54278	0.12839	0.1279	0.968852	1123	0	0.54278
MRPS18C	1	0.87152	0.87188	0.999999	7260	0	0.54884	0.12848	0.12797	0.968852	1124	0	0.54884
MAPT	17	0.01041	0.050114	0.939252	145	6	-0.53768	0.12858	0.26402	0.986821	1125	1	-0.53768
KIRREL2	1	0.87133	0.8717	0.999999	7259	0	0.58603	0.12867	0.12818	0.968852	1126	0	0.58603
PDDC1	1	0.87123	0.8716	0.999999	7258	0	0.53199	0.12877	0.12829	0.968852	1127	0	0.53199
CCL22	1	0.87114	0.8715	0.999999	7256	0	0.49218	0.12886	0.12839	0.968852	1128	0	0.49218
TRIM11	1	0.87094	0.8713	0.999999	7255	0	0.53812	0.12906	0.12858	0.968852	1129	0	0.53812
TRIAP1	1	0.87085	0.8712	0.999999	7254	0	0.52568	0.12915	0.12868	0.968852	1130	0	0.52568
CABP5	1	0.87075	0.87109	0.999999	7253	0	0.5761	0.12925	0.12876	0.968852	1131	0	0.5761
NPRL3	1	0.87066	0.87099	0.999999	7252	0	0.53336	0.12934	0.12887	0.968852	1132	0	0.53336
TNFSF12-TNFSF13_TNFSF12	1	0.87056	0.87089	0.999999	7251	0	0.59428	0.12944	0.12896	0.968852	1133	0	0.59428
MTMR11	1	0.87047	0.8708	0.999999	7250	0	0.54894	0.12953	0.12905	0.968852	1134	0	0.54894
BAGE2	1	0.87037	0.87072	0.999999	7249	0	0.58301	0.12963	0.12915	0.968852	1135	0	0.58301
CALM1_2_3	1	0.87028	0.87063	0.999999	7248	0	0.52143	0.12972	0.12923	0.968852	1136	0	0.52143
RIPPLY2	1	0.87018	0.87054	0.999999	7247	0	0.53384	0.12982	0.1293	0.968852	1137	0	0.53384
LY86	1	0.87009	0.87046	0.999999	7246	0	0.52316	0.12991	0.12939	0.968852	1138	0	0.52316
NME4	1	0.8699	0.87025	0.999999	7245	0	0.59651	0.1301	0.12958	0.969388	1139	0	0.59651
TCTEX1D4	1	0.8697	0.87005	0.999999	7244	0	0.54762	0.1303	0.1298	0.969388	1140	0	0.54762
ALDOC	3	0.73723	0.73692	0.999999	6069	0	0.30998	0.13056	0.1386	0.970576	1141	1	0.30998
FABP12	1	0.86942	0.86978	0.999999	7243	0	0.54737	0.13058	0.13009	0.969388	1142	0	0.54737
ETNK2	2	0.97969	0.97979	0.999999	8272	0	0.62378	0.13064	0.13182	0.969388	1143	1	0.62378
PHLDA3	1	0.86923	0.86961	0.999999	7241	0	0.51971	0.13077	0.13029	0.969388	1144	0	0.51971
CYTH4	1	0.86913	0.86952	0.999999	7240	0	0.52603	0.13087	0.13039	0.969388	1145	0	0.52603
COL9A1	1	0.86904	0.86943	0.999999	7239	0	0.55769	0.13096	0.13049	0.969388	1146	0	0.55769
TRIM72	1	0.86894	0.86934	0.999999	7238	0	0.51563	0.13106	0.13058	0.969388	1147	0	0.51563
C10orf122	1	0.86875	0.86914	0.999999	7237	0	0.58759	0.13125	0.13078	0.969388	1148	0	0.58759
ANG	1	0.86846	0.86884	0.999999	7235	0	0.52179	0.13154	0.13108	0.969388	1149	0	0.52179
LOC100132048_LOC100132106_LOC100132221_LOC100132485_LOC100132648_LOC100133099_LOC100287352_LOC100287458_LOC100288947_LOC100289516	1	0.86837	0.86876	0.999999	7234	0	0.59382	0.13163	0.13118	0.969388	1150	0	0.59382
ERC1_LOC653152	1	0.86827	0.86866	0.999999	7233	0	0.52835	0.13173	0.13128	0.969388	1151	0	0.52835
MGC23270	1	0.86818	0.86858	0.999999	7232	0	0.53936	0.13182	0.13135	0.969388	1152	0	0.53936
NRG4	1	0.86808	0.86849	0.999999	7231	0	0.55406	0.13192	0.13145	0.969388	1153	0	0.55406
SEPW1	1	0.86799	0.8684	0.999999	7230	0	0.56565	0.13201	0.13155	0.969388	1154	0	0.56565
MAP3K3	2	0.13437	0.15178	0.999999	1144	1	-0.3744	0.13224	0.1333	0.969388	1155	1	-0.3744
SMPX	1	0.8677	0.86811	0.999999	7227	0	0.51848	0.1323	0.13186	0.969388	1156	0	0.51848
TMEM135	1	0.8676	0.86802	0.999999	7226	0	0.55278	0.1324	0.13196	0.969388	1157	0	0.55278
FAM127C	1	0.86751	0.86792	0.999999	7225	0	0.5197	0.13249	0.13204	0.969388	1158	0	0.5197
CSF3	1	0.86741	0.86782	0.999999	7223	0	0.51507	0.13259	0.13214	0.969388	1159	0	0.51507
MUSK	2	0.67304	0.6737	0.999999	5517	0	0.322	0.1326	0.13366	0.969388	1160	1	0.322
LRRC25	1	0.86732	0.86772	0.999999	7222	0	0.51014	0.13268	0.13223	0.969388	1161	0	0.51014
ETV4	1	0.86722	0.8676	0.999999	7221	0	0.51657	0.13278	0.13233	0.969388	1162	0	0.51657
MIER2	1	0.86713	0.8675	0.999999	7220	0	0.51512	0.13287	0.13242	0.969388	1163	0	0.51512
LIMD2	1	0.86703	0.86741	0.999999	7219	0	0.53424	0.13297	0.13251	0.969388	1164	0	0.53424
RNF25	1	0.86684	0.86722	0.999999	7218	0	0.56308	0.13316	0.13267	0.969388	1165	0	0.56308
DCUN1D2	1	0.86665	0.86706	0.999999	7216	0	0.53766	0.13335	0.13284	0.969388	1166	0	0.53766
PMS2P4_PMS2P3	1	0.86656	0.86695	0.999999	7215	0	0.59085	0.13344	0.13293	0.969388	1167	0	0.59085
NDUFB3	1	0.86646	0.86684	0.999999	7214	0	0.58967	0.13354	0.13302	0.969388	1168	0	0.58967
KCNK17	1	0.86636	0.86674	0.999999	7212	0	0.55922	0.13364	0.13313	0.969388	1169	0	0.55922
ATP5L	1	0.86627	0.86666	0.999999	7211	0	0.56186	0.13373	0.13322	0.969388	1170	0	0.56186
ZNF483	1	0.86608	0.86646	0.999999	7210	0	0.54657	0.13392	0.13342	0.969388	1171	0	0.54657
EIF4B	1	0.86598	0.86638	0.999999	7208	0	0.58089	0.13402	0.13352	0.969388	1172	0	0.58089
COL18A1-AS1	1	0.86579	0.86618	0.999999	7207	0	0.55805	0.13421	0.13369	0.969388	1173	0	0.55805
LOC100126582_FLJ20444	1	0.8656	0.86597	0.999999	7206	0	0.562	0.1344	0.13389	0.969989	1174	0	0.562
HIST1H2AJ	1	0.86541	0.86577	0.999999	7205	0	0.50391	0.13459	0.13407	0.97047	1175	0	0.50391
LENG1	1	0.86531	0.86568	0.999999	7203	0	0.55066	0.13469	0.13418	0.97047	1176	0	0.55066
XPO5	3	0.79048	0.78999	0.999999	6535	0	0.19187	0.13472	0.14236	0.970576	1177	1	0.19187
HERPUD1	1	0.86512	0.86548	0.999999	7202	0	0.52685	0.13488	0.13436	0.970576	1178	0	0.52685
AANAT	1	0.86503	0.86538	0.999999	7201	0	0.49478	0.13497	0.13447	0.970576	1179	0	0.49478
UBQLN4	1	0.86493	0.8653	0.999999	7200	0	0.51432	0.13507	0.13457	0.970576	1180	0	0.51432
C12orf59	1	0.86484	0.8652	0.999999	7199	0	0.5027	0.13516	0.13468	0.970576	1181	0	0.5027
DKK1	1	0.86474	0.86511	0.999999	7198	0	0.55494	0.13526	0.13478	0.970576	1182	0	0.55494
UNKL	1	0.86465	0.86501	0.999999	7197	0	0.55918	0.13535	0.1349	0.970576	1183	0	0.55918
CCBP2	3	0.98587	0.98572	0.999999	8342	0	0.38812	0.13576	0.14331	0.970576	1184	1	0.38812
PARPBP	1	0.86417	0.86451	0.999999	7194	0	0.55568	0.13583	0.13536	0.970576	1185	0	0.55568
LOC151534	1	0.86407	0.86441	0.999999	7193	0	0.49081	0.13593	0.13543	0.970576	1186	0	0.49081
LINC00312	1	0.86398	0.86431	0.999999	7192	0	0.58132	0.13602	0.13553	0.970576	1187	0	0.58132
AP5S1	1	0.86388	0.86419	0.999999	7191	0	0.50598	0.13612	0.13562	0.970576	1188	0	0.50598
DCAKD	2	0.94073	0.94093	0.999999	7903	0	0.55052	0.13615	0.13706	0.970576	1189	1	0.55052
HIST2H3C_HIST2H3A	1	0.86379	0.86409	0.999999	7190	0	0.53643	0.13621	0.13571	0.970576	1190	0	0.53643
ENSA	3	0.89267	0.89228	0.999999	7456	0	0.39093	0.13628	0.14378	0.970576	1191	1	0.39093
S100A7	1	0.86369	0.864	0.999999	7189	0	0.52161	0.13631	0.13579	0.970576	1192	0	0.52161
CD74	1	0.8636	0.86391	0.999999	7188	0	0.56443	0.1364	0.13588	0.970576	1193	0	0.56443
ZNF692	1	0.8635	0.86383	0.999999	7187	0	0.51188	0.1365	0.13597	0.970576	1194	0	0.51188
GNGT1	1	0.86341	0.86374	0.999999	7186	0	0.52055	0.13659	0.13606	0.970576	1195	0	0.52055
ALDH3B2	1	0.86322	0.86353	0.999999	7185	0	0.55912	0.13678	0.13623	0.970576	1196	0	0.55912
CCR10	1	0.86312	0.86344	0.999999	7184	0	0.56751	0.13688	0.13634	0.970576	1197	0	0.56751
C2orf29	1	0.86302	0.86334	0.999999	7183	0	0.51148	0.13698	0.13644	0.970576	1198	0	0.51148
MAGEA4	1	0.86274	0.86309	0.999999	7182	0	0.56509	0.13726	0.13673	0.970576	1199	0	0.56509
GORASP1	1	0.86264	0.86301	0.999999	7181	0	0.51792	0.13736	0.13682	0.970576	1200	0	0.51792
DSCR10	1	0.86245	0.86281	0.999999	7180	0	0.50141	0.13755	0.13702	0.970576	1201	0	0.50141
CDCA3	1	0.86236	0.8627	0.999999	7179	0	0.54371	0.13764	0.13712	0.970576	1202	0	0.54371
LPXN	1	0.86226	0.86262	0.999999	7178	0	0.54781	0.13774	0.13721	0.970576	1203	0	0.54781
FABP9	1	0.86217	0.86252	0.999999	7176	0	0.50892	0.13783	0.1373	0.970576	1204	0	0.50892
PACRG	1	0.86207	0.86241	0.999999	7174	0	0.55477	0.13793	0.1374	0.970576	1205	0	0.55477
EGFR	3	0.046077	0.08339	0.98479	474	2	-0.79421	0.1381	0.14541	0.970576	1206	1	-0.79421
KIR3DX1	1	0.86178	0.86209	0.999999	7173	0	0.49702	0.13822	0.13774	0.970576	1207	0	0.49702
TBCA	1	0.86169	0.86201	0.999999	7172	0	0.51224	0.13831	0.13782	0.970576	1208	0	0.51224
MAGED1	1	0.86159	0.86191	0.999999	7171	0	0.52536	0.13841	0.13795	0.970576	1209	0	0.52536
ZNF212	1	0.8615	0.86182	0.999999	7170	0	0.52416	0.1385	0.13805	0.970576	1210	0	0.52416
OCIAD2	1	0.8614	0.86174	0.999999	7169	0	0.52929	0.1386	0.13814	0.970576	1211	0	0.52929
LYRM2	1	0.86131	0.86165	0.999999	7168	0	0.49679	0.13869	0.13824	0.970576	1212	0	0.49679
ZNF678	1	0.86112	0.86148	0.999999	7166	0	0.52736	0.13888	0.13845	0.970576	1213	0	0.52736
MRPS12	1	0.86102	0.86139	0.999999	7165	0	0.497	0.13898	0.13855	0.970576	1214	0	0.497
SLC9B1	2	0.95421	0.95444	0.999999	8020	0	0.5853	0.13907	0.13998	0.970576	1215	1	0.5853
CCDC28A	2	0.98797	0.98803	0.999999	8364	0	0.70089	0.13907	0.13998	0.970576	1216	1	0.70089
OR52W1	1	0.86093	0.8613	0.999999	7164	0	0.54861	0.13907	0.13866	0.970576	1217	0	0.54861
RNF31	1	0.86083	0.86121	0.999999	7163	0	0.53594	0.13917	0.13878	0.970576	1218	0	0.53594
ACSL3	1	0.86073	0.8611	0.999999	7162	0	0.55572	0.13927	0.13887	0.970576	1219	0	0.55572
HLA-DMA	1	0.86064	0.86101	0.999999	7161	0	0.50639	0.13936	0.13897	0.970576	1220	0	0.50639
RFWD3	1	0.86045	0.86083	0.999999	7160	0	0.55305	0.13955	0.13913	0.970576	1221	0	0.55305
ENY2	1	0.86035	0.86073	0.999999	7159	0	0.5045	0.13965	0.13923	0.970576	1222	0	0.5045
SULF1	2	0.3892	0.38932	0.999999	3120	0	0.072975	0.13969	0.1406	0.970576	1223	1	0.072975
WWP2	1	0.86026	0.86063	0.999999	7157	0	0.55288	0.13974	0.13934	0.970576	1224	0	0.55288
LYZL6	1	0.86016	0.86052	0.999999	7156	0	0.48435	0.13984	0.13944	0.970576	1225	0	0.48435
DYNC1H1	1	0.86007	0.86043	0.999999	7155	0	0.5004	0.13993	0.13952	0.970576	1226	0	0.5004
C10orf91	1	0.85997	0.86035	0.999999	7154	0	0.48356	0.14003	0.13964	0.970576	1227	0	0.48356
LDOC1	1	0.85988	0.86025	0.999999	7153	0	0.56413	0.14012	0.13974	0.970576	1228	0	0.56413
SAV1	1	0.85978	0.86016	0.999999	7152	0	0.52672	0.14022	0.13985	0.970576	1229	0	0.52672
COLQ	1	0.85969	0.86006	0.999999	7151	0	0.56889	0.14031	0.13994	0.970576	1230	0	0.56889
ARSJ	1	0.85959	0.85997	0.999999	7150	0	0.51564	0.14041	0.14004	0.970576	1231	0	0.51564
NRN1	1	0.85949	0.85989	0.999999	7149	0	0.51734	0.14051	0.14014	0.970576	1232	0	0.51734
CMTM2	1	0.85911	0.85952	0.999999	7148	0	0.54714	0.14089	0.14051	0.970576	1233	0	0.54714
SFTPC	1	0.85902	0.85943	0.999999	7146	0	0.51253	0.14098	0.1406	0.970576	1234	0	0.51253
MFI2	1	0.85878	0.85918	0.999999	7144	0	0.57011	0.14122	0.14087	0.970576	1235	0	0.57011
WNT1	1	0.85844	0.85887	0.999999	7143	0	0.51857	0.14156	0.14121	0.970576	1236	0	0.51857
ELANE	1	0.85835	0.85877	0.999999	7142	0	0.52756	0.14165	0.14129	0.970576	1237	0	0.52756
PRSS37	1	0.85816	0.85857	0.999999	7140	0	0.52837	0.14184	0.14148	0.970576	1238	0	0.52837
HOXA1	1	0.85806	0.85847	0.999999	7139	0	0.5125	0.14194	0.14158	0.970576	1239	0	0.5125
CAMP	1	0.85797	0.85835	0.999999	7138	0	0.49438	0.14203	0.14168	0.970576	1240	0	0.49438
QPRT	1	0.85787	0.85825	0.999999	7137	0	0.49119	0.14213	0.14177	0.970576	1241	0	0.49119
KIF26A	1	0.85778	0.85815	0.999999	7136	0	0.50912	0.14222	0.14185	0.970576	1242	0	0.50912
RSG1	1	0.85768	0.85807	0.999999	7135	0	0.54728	0.14232	0.14197	0.970576	1243	0	0.54728
MORF4L1	1	0.85759	0.85796	0.999999	7134	0	0.53576	0.14241	0.14206	0.970576	1244	0	0.53576
FAM212B	1	0.8574	0.85776	0.999999	7133	0	0.49085	0.1426	0.14225	0.970576	1245	0	0.49085
RPL23AP7	1	0.8573	0.85768	0.999999	7132	0	0.54386	0.1427	0.14234	0.970576	1246	0	0.54386
AMICA1	1	0.85711	0.85748	0.999999	7131	0	0.5102	0.14289	0.14252	0.970576	1247	0	0.5102
ZNF302	1	0.85701	0.85738	0.999999	7130	0	0.55289	0.14299	0.14263	0.970576	1248	0	0.55289
GNG7	3	0.6229	0.62268	0.999999	5084	0	0.50772	0.14301	0.1497	0.970576	1249	1	0.50772
ALOX15B	1	0.85692	0.85729	0.999999	7129	0	0.55872	0.14308	0.14274	0.970576	1250	0	0.55872
GNA11	1	0.85682	0.85719	0.999999	7128	0	0.51446	0.14318	0.14285	0.970576	1251	0	0.51446
NPHP3-ACAD11_ACAD11	1	0.85663	0.85701	0.999999	7127	0	0.54762	0.14337	0.14302	0.970576	1252	0	0.54762
PRMT6	1	0.85635	0.85675	0.999999	7126	0	0.51204	0.14365	0.14331	0.970576	1253	0	0.51204
C7orf60	1	0.85625	0.85665	0.999999	7125	0	0.5454	0.14375	0.14342	0.970576	1254	0	0.5454
Smg1_LOC440354	1	0.85615	0.85656	0.999999	7123	0	0.55098	0.14385	0.1435	0.970576	1255	0	0.55098
DYNLL1	1	0.85587	0.85628	0.999999	7122	0	0.48379	0.14413	0.14378	0.970576	1256	0	0.48379
RAD51D	1	0.85577	0.85618	0.999999	7121	0	0.47905	0.14423	0.1439	0.970576	1257	0	0.47905
KLC3	2	0.4629	0.46329	0.999999	3732	0	0.14295	0.14429	0.14506	0.970576	1258	1	0.14295
BOLA1	1	0.85549	0.85589	0.999999	7120	0	0.48796	0.14451	0.14417	0.970576	1259	0	0.48796
HOXD3	1	0.85539	0.85577	0.999999	7118	0	0.56195	0.14461	0.14427	0.970576	1260	0	0.56195
IMP3	1	0.8553	0.85568	0.999999	7117	0	0.49829	0.1447	0.14437	0.970576	1261	0	0.49829
DPY30	1	0.85501	0.85535	0.999999	7116	0	0.51243	0.14499	0.14465	0.970576	1262	0	0.51243
GYPB	1	0.85482	0.85518	0.999999	7114	0	0.54894	0.14518	0.14482	0.970576	1263	0	0.54894
PPP1R36	1	0.85472	0.85509	0.999999	7113	0	0.51888	0.14528	0.14491	0.970576	1264	0	0.51888
RHBDL1	1	0.85463	0.855	0.999999	7111	0	0.52396	0.14537	0.14502	0.970576	1265	0	0.52396
CD164L2	1	0.85453	0.85491	0.999999	7110	0	0.542	0.14547	0.14511	0.970576	1266	0	0.542
HIST3H2BB_HIST1H2BD_B_G_L_N_F_E_H_I_C_O_K_J_HIST2H2BF_E	1	0.85444	0.85481	0.999999	7109	0	0.51486	0.14556	0.1452	0.970576	1267	0	0.51486
ARHGAP5	1	0.85434	0.85472	0.999999	7108	0	0.51518	0.14566	0.1453	0.970576	1268	0	0.51518
IGFL3	1	0.85425	0.85462	0.999999	7107	0	0.46725	0.14575	0.1454	0.970576	1269	0	0.46725
TFF3	1	0.85406	0.85444	0.999999	7105	0	0.49637	0.14594	0.14558	0.970576	1270	0	0.49637
TGM1	1	0.85396	0.85433	0.999999	7104	0	0.49843	0.14604	0.14568	0.970576	1271	0	0.49843
TIGD7	1	0.85386	0.85423	0.999999	7103	0	0.55843	0.14614	0.14577	0.970576	1272	0	0.55843
PAGE3	1	0.85377	0.85413	0.999999	7102	0	0.50193	0.14623	0.14586	0.970576	1273	0	0.50193
WFDC9	1	0.85367	0.85403	0.999999	7101	0	0.48762	0.14633	0.14595	0.970576	1274	0	0.48762
PRSS1	1	0.85348	0.85385	0.999999	7100	0	0.48628	0.14652	0.14614	0.970576	1275	0	0.48628
KLHL29	1	0.85329	0.85365	0.999999	7098	0	0.50056	0.14671	0.14633	0.970576	1276	0	0.50056
TMEM216	1	0.85301	0.85338	0.999999	7096	0	0.48969	0.14699	0.14663	0.970576	1277	0	0.48969
FRMPD4	1	0.85291	0.85328	0.999999	7095	0	0.54097	0.14709	0.14672	0.970576	1278	0	0.54097
NPY	2	0.95933	0.95959	0.999999	8075	0	0.53255	0.14711	0.14781	0.970576	1279	1	0.53255
TOMM20	1	0.85281	0.85318	0.999999	7094	0	0.49233	0.14719	0.14682	0.970576	1280	0	0.49233
IMPA2	1	0.85272	0.85308	0.999999	7093	0	0.46234	0.14728	0.14691	0.970576	1281	0	0.46234
SNAPC1	1	0.85262	0.85298	0.999999	7092	0	0.54837	0.14738	0.14699	0.970576	1282	0	0.54837
LYRM5	1	0.85234	0.8527	0.999999	7091	0	0.55477	0.14766	0.14727	0.970576	1283	0	0.55477
C7orf53	1	0.85224	0.85259	0.999999	7090	0	0.51139	0.14776	0.14736	0.970576	1284	0	0.51139
NRN1L	1	0.85215	0.8525	0.999999	7088	0	0.4679	0.14785	0.14745	0.970576	1285	0	0.4679
INS	1	0.85196	0.85226	0.999999	7087	0	0.48878	0.14804	0.14765	0.970576	1286	0	0.48878
SPIN3	1	0.85186	0.85216	0.999999	7085	0	0.52064	0.14814	0.14775	0.970576	1287	0	0.52064
FCRLA	1	0.85177	0.85205	0.999999	7084	0	0.53217	0.14823	0.14785	0.970576	1288	0	0.53217
PRAC	1	0.85157	0.85188	0.999999	7082	0	0.54599	0.14843	0.14802	0.970576	1289	0	0.54599
NUMA1	1	0.85138	0.85169	0.999999	7081	0	0.54314	0.14862	0.14821	0.970576	1290	0	0.54314
GNL1	1	0.85129	0.85157	0.999999	7080	0	0.50678	0.14871	0.14832	0.970576	1291	0	0.50678
TMEM220	1	0.85119	0.85147	0.999999	7079	0	0.55446	0.14881	0.14843	0.970576	1292	0	0.55446
MMP15	1	0.8511	0.85137	0.999999	7078	0	0.48066	0.1489	0.14851	0.970576	1293	0	0.48066
CXorf27	1	0.851	0.85128	0.999999	7077	0	0.48305	0.149	0.14862	0.970576	1294	0	0.48305
NME3	2	0.78746	0.78764	0.999999	6501	0	0.3797	0.14905	0.1497	0.970576	1295	1	0.3797
CLIP1	1	0.85091	0.8512	0.999999	7076	0	0.53316	0.14909	0.14871	0.970576	1296	0	0.53316
TBC1D21	1	0.85081	0.85109	0.999999	7075	0	0.51611	0.14919	0.14879	0.970576	1297	0	0.51611
RAB6B	1	0.85062	0.85089	0.999999	7074	0	0.54731	0.14938	0.14898	0.970576	1298	0	0.54731
FBXO16	1	0.85052	0.8508	0.999999	7073	0	0.53751	0.14948	0.14905	0.970576	1299	0	0.53751
C9orf170	1	0.85033	0.85063	0.999999	7072	0	0.47129	0.14967	0.14926	0.970576	1300	0	0.47129
GPR148	3	0.74537	0.74505	0.999999	6139	0	0.42321	0.14971	0.1558	0.970576	1301	1	0.42321
CAMTA2	1	0.85024	0.85054	0.999999	7071	0	0.48632	0.14976	0.14936	0.970576	1302	0	0.48632
NECAP1	1	0.85014	0.85044	0.999999	7069	0	0.47221	0.14986	0.14944	0.970576	1303	0	0.47221
FBXL15	2	0.92393	0.92414	0.999999	7748	0	0.49817	0.14993	0.15052	0.970576	1304	1	0.49817
GALR3	1	0.85005	0.85035	0.999999	7068	0	0.54896	0.14995	0.14953	0.970576	1305	0	0.54896
TXNRD3NB	1	0.84995	0.85026	0.999999	7067	0	0.48903	0.15005	0.14964	0.970576	1306	0	0.48903
TDO2	1	0.84976	0.85007	0.999999	7066	0	0.55411	0.15024	0.14982	0.970576	1307	0	0.55411
LOC100289944_LOC100292858	1	0.84967	0.84997	0.999999	7065	0	0.49039	0.15033	0.14993	0.970576	1308	0	0.49039
FAM153A_FAM153C	1	0.84957	0.84987	0.999999	7063	0	0.51296	0.15043	0.15004	0.970576	1309	0	0.51296
STEAP1B	1	0.84948	0.84976	0.999999	7062	0	0.52054	0.15052	0.15014	0.970576	1310	0	0.52054
CLDN2	1	0.84938	0.84966	0.999999	7060	0	0.50882	0.15062	0.15025	0.970576	1311	0	0.50882
MSRB1	1	0.84928	0.84956	0.999999	7059	0	0.47804	0.15072	0.15033	0.970576	1312	0	0.47804
SLC14A2	1	0.84919	0.84947	0.999999	7057	0	0.55082	0.15081	0.15041	0.970576	1313	0	0.55082
TMEM85	1	0.8489	0.84919	0.999999	7055	0	0.50006	0.1511	0.1507	0.970576	1314	0	0.50006
MLX	1	0.84871	0.84901	0.999999	7054	0	0.51348	0.15129	0.1509	0.970576	1315	0	0.51348
ADCYAP1	2	0.9478	0.94806	0.999999	7966	0	0.53535	0.15133	0.15185	0.970576	1316	1	0.53535
GABARAPL1	1	0.84852	0.84882	0.999999	7053	0	0.48456	0.15148	0.15108	0.970576	1317	0	0.48456
CLSTN2	1	0.84843	0.84872	0.999999	7052	0	0.52169	0.15157	0.15118	0.970576	1318	0	0.52169
PPP1R2	1	0.84833	0.84865	0.999999	7051	0	0.51115	0.15167	0.15126	0.970576	1319	0	0.51115
PRKAG3	2	0.87953	0.8796	0.999999	7335	0	0.43136	0.15169	0.1522	0.970576	1320	1	0.43136
FAM71D	1	0.84823	0.84858	0.999999	7049	0	0.51251	0.15177	0.15136	0.970576	1321	0	0.51251
EIF6	1	0.84814	0.84846	0.999999	7048	0	0.53966	0.15186	0.15146	0.970576	1322	0	0.53966
HAPLN4	1	0.84804	0.84837	0.999999	7047	0	0.49375	0.15196	0.15156	0.970576	1323	0	0.49375
GK	2	0.72872	0.72911	0.999999	5990	0	0.35042	0.15204	0.15256	0.970576	1324	1	0.35042
WBP2	1	0.84795	0.8483	0.999999	7046	0	0.49605	0.15205	0.15165	0.970576	1325	0	0.49605
FGF1	1	0.84785	0.8482	0.999999	7045	0	0.46914	0.15215	0.15174	0.970576	1326	0	0.46914
CHMP1B	1	0.84776	0.84808	0.999999	7044	0	0.51965	0.15224	0.15182	0.970576	1327	0	0.51965
LOC150185	1	0.84766	0.84798	0.999999	7043	0	0.45196	0.15234	0.15191	0.970576	1328	0	0.45196
CXCL6	1	0.84757	0.84787	0.999999	7042	0	0.4615	0.15243	0.15202	0.970576	1329	0	0.4615
HGFAC	1	0.84747	0.84777	0.999999	7041	0	0.49629	0.15253	0.15211	0.970576	1330	0	0.49629
RNF213	1	0.84738	0.84769	0.999999	7040	0	0.54361	0.15262	0.15222	0.970576	1331	0	0.54361
SMPD2	1	0.84719	0.84751	0.999999	7039	0	0.5499	0.15281	0.15239	0.970576	1332	0	0.5499
TRDN	1	0.84709	0.8474	0.999999	7038	0	0.48114	0.15291	0.15248	0.970576	1333	0	0.48114
LOC100505873_FAM215A	1	0.84699	0.84732	0.999999	7037	0	0.47171	0.15301	0.15258	0.970576	1334	0	0.47171
PMP2	1	0.8468	0.84714	0.999999	7036	0	0.51822	0.1532	0.15275	0.970576	1335	0	0.51822
DNAJA4	2	0.34302	0.34336	0.999999	2741	1	-0.00091061	0.15327	0.15378	0.970576	1336	1	-0.00091061
FOSL2	1	0.84671	0.84705	0.999999	7035	0	0.471	0.15329	0.15284	0.970576	1337	0	0.471
CDV3	1	0.84661	0.84696	0.999999	7033	0	0.47693	0.15339	0.15293	0.970576	1338	0	0.47693
HIST1H2AI	1	0.84652	0.84688	0.999999	7032	0	0.4741	0.15348	0.15304	0.970576	1339	0	0.4741
YRDC	1	0.84642	0.8468	0.999999	7031	0	0.50001	0.15358	0.15312	0.970576	1340	0	0.50001
LRRC37A5P	1	0.84633	0.84671	0.999999	7030	0	0.51426	0.15367	0.15321	0.970576	1341	0	0.51426
LSM6	1	0.84623	0.84662	0.999999	7029	0	0.51609	0.15377	0.15331	0.970576	1342	0	0.51609
DCAF4L2	1	0.84604	0.84645	0.999999	7028	0	0.48223	0.15396	0.15349	0.970576	1343	0	0.48223
ZNF816-ZNF321P_ZNF321P	1	0.84594	0.84635	0.999999	7027	0	0.50563	0.15406	0.1536	0.970576	1344	0	0.50563
ZMAT5	1	0.84575	0.84615	0.999999	7026	0	0.4732	0.15425	0.15381	0.970576	1345	0	0.4732
NR2C2AP	1	0.84566	0.84606	0.999999	7025	0	0.47304	0.15434	0.15391	0.970576	1346	0	0.47304
OLFML2A	1	0.84556	0.84596	0.999999	7024	0	0.49672	0.15444	0.15399	0.970576	1347	0	0.49672
TMEM39A	1	0.84528	0.84564	0.999999	7023	0	0.53234	0.15472	0.15426	0.970576	1348	0	0.53234
CD274	1	0.84518	0.84554	0.999999	7022	0	0.51821	0.15482	0.15434	0.970576	1349	0	0.51821
ZNF695	2	0.9632	0.96343	0.999999	8118	0	0.52179	0.15485	0.15537	0.970576	1350	1	0.52179
SPEF1	1	0.84509	0.84546	0.999999	7021	0	0.47658	0.15491	0.15442	0.970576	1351	0	0.47658
SELS	1	0.84499	0.84537	0.999999	7019	0	0.50257	0.15501	0.1545	0.970576	1352	0	0.50257
TMCC2	1	0.8449	0.84529	0.999999	7018	0	0.49534	0.1551	0.1546	0.970576	1353	0	0.49534
AASDH	1	0.8448	0.84518	0.999999	7017	0	0.4661	0.1552	0.15469	0.970576	1354	0	0.4661
MRO	1	0.8447	0.84508	0.999999	7016	0	0.51272	0.1553	0.15479	0.970576	1355	0	0.51272
GCFC2	1	0.84451	0.8449	0.999999	7015	0	0.54184	0.15549	0.15496	0.970576	1356	0	0.54184
LGALS3BP	2	0.53655	0.53695	0.999999	4339	0	0.20814	0.15555	0.15603	0.970576	1357	1	0.20814
SYCE3	1	0.84442	0.8448	0.999999	7014	0	0.48755	0.15558	0.15507	0.970576	1358	0	0.48755
FRS3	1	0.84432	0.84471	0.999999	7013	0	0.46734	0.15568	0.15516	0.970576	1359	0	0.46734
OR5C1	1	0.84423	0.84462	0.999999	7011	0	0.53064	0.15577	0.15526	0.970576	1360	0	0.53064
FDCSP	1	0.84413	0.84455	0.999999	7010	0	0.46147	0.15587	0.15533	0.970576	1361	0	0.46147
ARG2	1	0.84404	0.84444	0.999999	7009	0	0.48668	0.15596	0.15544	0.970576	1362	0	0.48668
BCAP29	1	0.84394	0.84434	0.999999	7008	0	0.5073	0.15606	0.15552	0.970576	1363	0	0.5073
CCR8	3	0.97487	0.9747	0.999999	8223	0	0.57424	0.15612	0.16139	0.97321	1364	1	0.57424
CCDC167	1	0.84365	0.84408	0.999999	7007	0	0.47261	0.15635	0.15581	0.970576	1365	0	0.47261
C19orf12	1	0.84356	0.84399	0.999999	7006	0	0.50723	0.15644	0.15591	0.970576	1366	0	0.50723
UQCRH	1	0.84346	0.84389	0.999999	7005	0	0.48539	0.15654	0.156	0.970576	1367	0	0.48539
C1orf213	1	0.84327	0.8437	0.999999	7003	0	0.52168	0.15673	0.15621	0.970676	1368	0	0.52168
TESK2	5	0.88325	0.88389	0.999999	7371	0	-0.088968	0.15682	0.18987	0.97716	1369	1	-0.088968
IFT122	1	0.84318	0.8436	0.999999	7002	0	0.53672	0.15682	0.15631	0.970676	1370	0	0.53672
IL17B	1	0.84308	0.84349	0.999999	7001	0	0.47497	0.15692	0.1564	0.970676	1371	0	0.47497
ITGA4	1	0.84299	0.8434	0.999999	7000	0	0.50027	0.15701	0.15652	0.970676	1372	0	0.50027
MEMO1	1	0.84289	0.84332	0.999999	6998	0	0.49083	0.15711	0.15662	0.970676	1373	0	0.49083
IGKV1D-8_LOC652493	1	0.8427	0.8431	0.999999	6997	0	0.50741	0.1573	0.1568	0.970957	1374	0	0.50741
TEKT4P2_LOC100233156	1	0.8426	0.843	0.999999	6995	0	0.46734	0.1574	0.1569	0.970957	1375	0	0.46734
CSH1	1	0.84251	0.8429	0.999999	6993	0	0.48602	0.15749	0.157	0.970957	1376	0	0.48602
ASRGL1	1	0.84241	0.8428	0.999999	6992	0	0.47759	0.15759	0.15712	0.970992	1377	0	0.47759
TTC25	1	0.84222	0.84261	0.999999	6991	0	0.47946	0.15778	0.15731	0.971228	1378	0	0.47946
POP7	1	0.84213	0.84252	0.999999	6990	0	0.46552	0.15787	0.15741	0.971228	1379	0	0.46552
MT1E_MT1JP_MT1L	1	0.84203	0.8424	0.999999	6989	0	0.49702	0.15797	0.15751	0.971228	1380	0	0.49702
APOA2	1	0.84184	0.84221	0.999999	6987	0	0.47483	0.15816	0.1577	0.971665	1381	0	0.47483
LINC00526	1	0.84175	0.84211	0.999999	6986	0	0.48029	0.15825	0.15781	0.971665	1382	0	0.48029
FAM108A4P_FAM108A1	1	0.84156	0.84193	0.999999	6985	0	0.46064	0.15844	0.15799	0.971985	1383	0	0.46064
PPIA	4	0.99298	0.99312	0.999999	8415	0	0.42062	0.15849	0.17411	0.974092	1384	1	0.42062
FAIM	1	0.84146	0.84184	0.999999	6984	0	0.52039	0.15854	0.15809	0.971985	1385	0	0.52039
EEFSEC	1	0.84117	0.84157	0.999999	6980	0	0.47442	0.15883	0.15836	0.972713	1386	0	0.47442
NFAM1	1	0.84108	0.84149	0.999999	6979	0	0.46203	0.15892	0.15843	0.972713	1387	0	0.46203
CLDN12	1	0.84089	0.8413	0.999999	6978	0	0.45387	0.15911	0.15862	0.973103	1388	0	0.45387
LDLRAD1	1	0.84079	0.8412	0.999999	6977	0	0.5102	0.15921	0.15873	0.973103	1389	0	0.5102
GAL3ST1	1	0.8406	0.84101	0.999999	6976	0	0.51985	0.1594	0.15895	0.97321	1390	0	0.51985
PSMF1	2	0.99001	0.99002	0.999999	8385	0	0.67101	0.15958	0.15996	0.97321	1391	1	0.67101
VHL	1	0.84041	0.84081	0.999999	6975	0	0.48156	0.15959	0.15914	0.97321	1392	0	0.48156
GP1BA	1	0.84031	0.84071	0.999999	6974	0	0.47928	0.15969	0.15925	0.97321	1393	0	0.47928
TMEM199	1	0.84022	0.84061	0.999999	6973	0	0.47369	0.15978	0.15936	0.97321	1394	0	0.47369
CD52	1	0.84012	0.84053	0.999999	6972	0	0.46288	0.15988	0.15945	0.97321	1395	0	0.46288
GPR108	3	0.77145	0.77114	0.999999	6357	0	-0.057635	0.15995	0.16481	0.974092	1396	1	-0.057635
LITAF	1	0.84003	0.84045	0.999999	6971	0	0.53756	0.15997	0.15954	0.97321	1397	0	0.53756
CASP14	1	0.83984	0.84025	0.999999	6970	0	0.48544	0.16016	0.15973	0.97321	1398	0	0.48544
NR2C2	3	0.87837	0.87794	0.999999	7326	0	0.025174	0.1602	0.16503	0.974092	1399	1	0.025174
SRSF2	1	0.83974	0.84017	0.999999	6969	0	0.48996	0.16026	0.15982	0.97321	1400	0	0.48996
WDR27	1	0.83965	0.84007	0.999999	6968	0	0.51235	0.16035	0.15991	0.97321	1401	0	0.51235
TMEM31	1	0.83946	0.83984	0.999999	6967	0	0.45221	0.16054	0.16011	0.97321	1402	0	0.45221
NEU2	1	0.83936	0.83976	0.999999	6966	0	0.45693	0.16064	0.1602	0.97321	1403	0	0.45693
C2orf15	1	0.83927	0.83968	0.999999	6965	0	0.51186	0.16073	0.16031	0.97321	1404	0	0.51186
NLGN4Y	1	0.83917	0.83958	0.999999	6964	0	0.51036	0.16083	0.16039	0.97321	1405	0	0.51036
JPH3	1	0.83907	0.8395	0.999999	6963	0	0.4934	0.16093	0.16049	0.97321	1406	0	0.4934
CCDC69	1	0.83888	0.83932	0.999999	6962	0	0.48779	0.16112	0.16066	0.97321	1407	0	0.48779
KRTAP15-1	1	0.83879	0.83922	0.999999	6960	0	0.46661	0.16121	0.16073	0.97321	1408	0	0.46661
RBMY1F_RBMY1J	1	0.8386	0.83901	0.999999	6958	0	0.51564	0.1614	0.16091	0.97321	1409	0	0.51564
C20orf141	1	0.8385	0.83893	0.999999	6957	0	0.50686	0.1615	0.16098	0.97321	1410	0	0.50686
OR4X2	1	0.83841	0.83884	0.999999	6956	0	0.53033	0.16159	0.16109	0.97321	1411	0	0.53033
RPL36AL	2	0.96642	0.96663	0.999999	8153	0	0.55179	0.16167	0.16205	0.974092	1412	1	0.55179
MRGPRE	3	0.17451	0.22298	0.999999	1456	1	-0.021846	0.16173	0.1664	0.974092	1413	1	-0.021846
ERVV-2_ERVV-1	1	0.83822	0.8386	0.999999	6953	0	0.52178	0.16178	0.1613	0.97321	1414	0	0.52178
NSUN5P1_NSUN5P2	1	0.83812	0.8385	0.999999	6952	0	0.51188	0.16188	0.1614	0.97321	1415	0	0.51188
CDK2AP2	1	0.83802	0.83842	0.999999	6951	0	0.48215	0.16198	0.16149	0.97321	1416	0	0.48215
LRRC39	1	0.83774	0.83813	0.999999	6949	0	0.4879	0.16226	0.16179	0.974092	1417	0	0.4879
NR0B1	2	0.94819	0.94844	0.999999	7970	0	0.54571	0.16237	0.16275	0.974092	1418	1	0.54571
C11orf48	1	0.83745	0.83784	0.999999	6948	0	0.51117	0.16255	0.16207	0.974092	1419	0	0.51117
TCIRG1	1	0.83736	0.83776	0.999999	6947	0	0.48895	0.16264	0.16215	0.974092	1420	0	0.48895
ADAM2	2	0.14181	0.15817	0.999999	1197	1	-0.37837	0.16272	0.16308	0.974092	1421	1	-0.37837
CHRNA7_CHRFAM7A	1	0.83726	0.83765	0.999999	6946	0	0.47709	0.16274	0.16225	0.974092	1422	0	0.47709
PLTP	1	0.83707	0.83745	0.999999	6945	0	0.50253	0.16293	0.16243	0.974092	1423	0	0.50253
MITF	1	0.83698	0.83738	0.999999	6944	0	0.52172	0.16302	0.16254	0.974092	1424	0	0.52172
CBX7	1	0.83669	0.83709	0.999999	6943	0	0.47678	0.16331	0.16283	0.974092	1425	0	0.47678
HNRNPUL1	1	0.8365	0.8369	0.999999	6941	0	0.46296	0.1635	0.16303	0.974092	1426	0	0.46296
AURKAIP1	1	0.8364	0.83681	0.999999	6940	0	0.44672	0.1636	0.16311	0.974092	1427	0	0.44672
ATG16L1	1	0.83631	0.83671	0.999999	6939	0	0.49185	0.16369	0.16322	0.974092	1428	0	0.49185
COL20A1	1	0.83621	0.83661	0.999999	6938	0	0.47116	0.16379	0.16332	0.974092	1429	0	0.47116
LOC100288854	1	0.83612	0.83652	0.999999	6937	0	0.45787	0.16388	0.16341	0.974092	1430	0	0.45787
PDE6H	1	0.83593	0.83635	0.999999	6936	0	0.47151	0.16407	0.16361	0.974092	1431	0	0.47151
C1orf162	1	0.83583	0.83624	0.999999	6935	0	0.49751	0.16417	0.1637	0.974092	1432	0	0.49751
BLOC1S2	1	0.83573	0.83613	0.999999	6934	0	0.46723	0.16427	0.1638	0.974092	1433	0	0.46723
LOC100293561_C8orf17	1	0.83554	0.83595	0.999999	6932	0	0.45958	0.16446	0.16398	0.974092	1434	0	0.45958
LPPR5	1	0.83535	0.83575	0.999999	6931	0	0.51882	0.16465	0.16418	0.974092	1435	0	0.51882
CLDN8	1	0.83526	0.83565	0.999999	6930	0	0.51417	0.16474	0.16427	0.974092	1436	0	0.51417
DLX5	1	0.83516	0.83555	0.999999	6929	0	0.47048	0.16484	0.16438	0.974092	1437	0	0.47048
MTL5	1	0.83507	0.83545	0.999999	6928	0	0.52646	0.16493	0.16447	0.974092	1438	0	0.52646
ATP9B	1	0.83488	0.83527	0.999999	6927	0	0.44753	0.16512	0.16464	0.974092	1439	0	0.44753
ABO	1	0.83478	0.83519	0.999999	6926	0	0.5203	0.16522	0.16474	0.974092	1440	0	0.5203
LCN2	1	0.83469	0.83511	0.999999	6925	0	0.48785	0.16531	0.16484	0.974092	1441	0	0.48785
C14orf135	1	0.83449	0.83494	0.999999	6924	0	0.50476	0.16551	0.16504	0.974092	1442	0	0.50476
PEAK1	1	0.8344	0.83484	0.999999	6923	0	0.48287	0.1656	0.16515	0.974092	1443	0	0.48287
PLA2G12A	1	0.8343	0.83473	0.999999	6922	0	0.44129	0.1657	0.16523	0.974092	1444	0	0.44129
MAGT1	2	0.97928	0.9794	0.999999	8265	0	0.63286	0.16586	0.16625	0.974092	1445	1	0.63286
MMGT1	1	0.83392	0.83434	0.999999	6919	0	0.46073	0.16608	0.16565	0.974092	1446	0	0.46073
MUCL1	1	0.83383	0.83424	0.999999	6918	0	0.43633	0.16617	0.16574	0.974092	1447	0	0.43633
BMP10	1	0.83373	0.83415	0.999999	6917	0	0.52635	0.16627	0.16583	0.974092	1448	0	0.52635
DBC1	1	0.83335	0.83377	0.999999	6915	0	0.52155	0.16665	0.16621	0.974092	1449	0	0.52155
WFDC6	1	0.83316	0.83359	0.999999	6914	0	0.46837	0.16684	0.16638	0.974092	1450	0	0.46837
TCL1A	1	0.83297	0.83339	0.999999	6913	0	0.46182	0.16703	0.16657	0.974092	1451	0	0.46182
GSTT1	1	0.83278	0.83319	0.999999	6912	0	0.45001	0.16722	0.16678	0.974092	1452	0	0.45001
EXD3	1	0.8324	0.83281	0.999999	6909	0	0.51003	0.1676	0.16715	0.974092	1453	0	0.51003
PFN4	1	0.8323	0.83273	0.999999	6907	0	0.44643	0.1677	0.16726	0.974092	1454	0	0.44643
MRPS36	1	0.8322	0.83263	0.999999	6905	0	0.45757	0.1678	0.16736	0.974092	1455	0	0.45757
PRAME	1	0.83211	0.83255	0.999999	6904	0	0.48196	0.16789	0.16746	0.974092	1456	0	0.48196
CALCA	1	0.83201	0.83248	0.999999	6903	0	0.44708	0.16799	0.16756	0.974092	1457	0	0.44708
TMEM184C	1	0.83173	0.83218	0.999999	6902	0	0.4625	0.16827	0.16787	0.974092	1458	0	0.4625
FGFBP2	1	0.83163	0.83209	0.999999	6901	0	0.49028	0.16837	0.16796	0.974092	1459	0	0.49028
LANCL1	1	0.83154	0.83198	0.999999	6900	0	0.47114	0.16846	0.16806	0.974092	1460	0	0.47114
MAPK3	4	0.99289	0.993	0.999999	8412	0	0.43393	0.16851	0.18244	0.97716	1461	1	0.43393
LIF	1	0.83144	0.83188	0.999999	6899	0	0.43865	0.16856	0.16813	0.974092	1462	0	0.43865
HDHD2	2	0.96784	0.96804	0.999999	8165	0	0.55836	0.16882	0.16918	0.974092	1463	1	0.55836
FKBP2	1	0.83115	0.83161	0.999999	6898	0	0.44065	0.16885	0.16843	0.974092	1464	0	0.44065
HSPBAP1	1	0.83106	0.83152	0.999999	6897	0	0.47184	0.16894	0.16852	0.974092	1465	0	0.47184
C11orf74	2	0.75091	0.7513	0.999999	6183	0	0.32849	0.169	0.16933	0.974092	1466	1	0.32849
LOC100288332	1	0.83096	0.83143	0.999999	6895	0	0.51097	0.16904	0.16861	0.974092	1467	0	0.51097
INSL4	1	0.83087	0.83133	0.999999	6894	0	0.46563	0.16913	0.1687	0.974092	1468	0	0.46563
CDK20	2	0.98939	0.98944	0.999999	8378	0	0.61054	0.16917	0.1695	0.974092	1469	1	0.61054
GSTTP1	1	0.83077	0.83122	0.999999	6893	0	0.47971	0.16923	0.1688	0.974092	1470	0	0.47971
PSG11	1	0.83068	0.83111	0.999999	6892	0	0.45246	0.16932	0.1689	0.974092	1471	0	0.45246
IGLL1	1	0.83049	0.83089	0.999999	6891	0	0.4723	0.16951	0.16908	0.974092	1472	0	0.4723
NAA10	1	0.83039	0.83079	0.999999	6890	0	0.49245	0.16961	0.16919	0.974092	1473	0	0.49245
SRC	1	0.8302	0.83057	0.999999	6889	0	0.49255	0.1698	0.16936	0.974092	1474	0	0.49255
MGC42157	1	0.8301	0.83047	0.999999	6888	0	0.48469	0.1699	0.16945	0.974092	1475	0	0.48469
SEPP1	1	0.83001	0.83037	0.999999	6887	0	0.48297	0.16999	0.16953	0.974092	1476	0	0.48297
NPHP1	1	0.82991	0.83027	0.999999	6886	0	0.43766	0.17009	0.16962	0.974092	1477	0	0.43766
SYNGR2	1	0.82982	0.83019	0.999999	6885	0	0.4829	0.17018	0.1697	0.974092	1478	0	0.4829
H1FNT	2	0.978	0.97814	0.999999	8255	0	0.58959	0.17021	0.17054	0.974092	1479	1	0.58959
ODF3L2	1	0.82972	0.83012	0.999999	6884	0	0.4428	0.17028	0.16978	0.974092	1480	0	0.4428
S100P	1	0.82934	0.82974	0.999999	6883	0	0.4457	0.17066	0.17017	0.974092	1481	0	0.4457
GLIPR1L2	1	0.82925	0.82964	0.999999	6881	0	0.46609	0.17075	0.17027	0.974092	1482	0	0.46609
GP9	1	0.82915	0.82955	0.999999	6880	0	0.50799	0.17085	0.17035	0.974092	1483	0	0.50799
DEFA5	1	0.82906	0.82944	0.999999	6879	0	0.48864	0.17094	0.17044	0.974092	1484	0	0.48864
ARID3B	1	0.82896	0.82935	0.999999	6878	0	0.46441	0.17104	0.17054	0.974092	1485	0	0.46441
LOC100294341_ARL17B_ARL17A	4	0.6542	0.65428	0.999999	5357	0	0.39998	0.17117	0.1847	0.97716	1486	1	0.39998
GPR160	1	0.82877	0.82913	0.999999	6876	0	0.46326	0.17123	0.17075	0.974092	1487	0	0.46326
CLEC19A	1	0.82867	0.82906	0.999999	6875	0	0.44565	0.17133	0.17084	0.974092	1488	0	0.44565
VAMP5	1	0.82858	0.82896	0.999999	6874	0	0.461	0.17142	0.17092	0.974092	1489	0	0.461
RPL28	1	0.82848	0.82886	0.999999	6873	0	0.44034	0.17152	0.17101	0.974092	1490	0	0.44034
C17orf105	1	0.82839	0.82877	0.999999	6872	0	0.47	0.17161	0.17109	0.974092	1491	0	0.47
KIAA1598	1	0.82829	0.82866	0.999999	6871	0	0.48284	0.17171	0.17122	0.974092	1492	0	0.48284
SELENBP1	1	0.8282	0.82857	0.999999	6870	0	0.47174	0.1718	0.17132	0.974092	1493	0	0.47174
RPTOR	1	0.8281	0.82848	0.999999	6869	0	0.47549	0.1719	0.17143	0.974092	1494	0	0.47549
ZNHIT2	1	0.82791	0.82829	0.999999	6868	0	0.44249	0.17209	0.17163	0.974092	1495	0	0.44249
DPP7	2	0.88092	0.88097	0.999999	7347	0	0.47044	0.17213	0.17241	0.974092	1496	1	0.47044
EDDM3A	1	0.82781	0.82819	0.999999	6867	0	0.49166	0.17219	0.17172	0.974092	1497	0	0.49166
LOC100132535	1	0.82772	0.82809	0.999999	6866	0	0.43398	0.17228	0.17182	0.974092	1498	0	0.43398
S1PR5	4	0.68848	0.68842	0.999999	5656	0	-0.30301	0.17232	0.18568	0.97716	1499	1	-0.30301
RNF216P1	1	0.82762	0.82799	0.999999	6865	0	0.51188	0.17238	0.1719	0.974092	1500	0	0.51188
NRG1	1	0.82753	0.82789	0.999999	6864	0	0.44661	0.17247	0.172	0.974092	1501	0	0.44661
C3orf37	1	0.82734	0.82771	0.999999	6863	0	0.49893	0.17266	0.17222	0.974092	1502	0	0.49893
LINC00152_LOC541471	1	0.82724	0.82763	0.999999	6862	0	0.44942	0.17276	0.17229	0.974092	1503	0	0.44942
HIST1H2BM	1	0.82686	0.82725	0.999999	6860	0	0.44901	0.17314	0.17269	0.974092	1504	0	0.44901
NFU1	1	0.82677	0.82716	0.999999	6859	0	0.44972	0.17323	0.17277	0.974092	1505	0	0.44972
C17orf78	1	0.82667	0.82708	0.999999	6858	0	0.46579	0.17333	0.17287	0.974092	1506	0	0.46579
STK33	4	0.26443	0.3326	0.999999	2146	1	-0.49699	0.17348	0.18674	0.97716	1507	1	-0.49699
TM2D1	1	0.82648	0.82691	0.999999	6857	0	0.44314	0.17352	0.17304	0.974092	1508	0	0.44314
NAALAD2	1	0.82638	0.8268	0.999999	6856	0	0.48847	0.17362	0.17314	0.974092	1509	0	0.48847
ASGR1	1	0.82629	0.8267	0.999999	6855	0	0.45531	0.17371	0.17324	0.974092	1510	0	0.45531
MGC34796	1	0.82619	0.8266	0.999999	6854	0	0.45839	0.17381	0.17332	0.974092	1511	0	0.45839
PRB4	1	0.8261	0.82649	0.999999	6853	0	0.49204	0.1739	0.17341	0.974092	1512	0	0.49204
PCDHGC4	1	0.826	0.82639	0.999999	6852	0	0.47646	0.174	0.17353	0.974092	1513	0	0.47646
TPD52	1	0.82581	0.82621	0.999999	6851	0	0.45483	0.17419	0.17372	0.974092	1514	0	0.45483
APOBEC3F	1	0.82572	0.82612	0.999999	6850	0	0.46915	0.17428	0.17382	0.974092	1515	0	0.46915
HMP19	1	0.82562	0.826	0.999999	6849	0	0.48313	0.17438	0.1739	0.974092	1516	0	0.48313
VIM	2	0.79539	0.79544	0.999999	6576	0	0.35173	0.17438	0.17464	0.974092	1517	1	0.35173
VIP	1	0.82552	0.8259	0.999999	6848	0	0.43318	0.17448	0.174	0.974092	1518	0	0.43318
ASB16	1	0.82543	0.8258	0.999999	6846	0	0.46042	0.17457	0.17409	0.974092	1519	0	0.46042
CHRNB2	1	0.82533	0.82571	0.999999	6845	0	0.47419	0.17467	0.17419	0.974092	1520	0	0.47419
C14orf80	1	0.82524	0.8256	0.999999	6844	0	0.42729	0.17476	0.17427	0.974092	1521	0	0.42729
SEPHS2	1	0.82514	0.8255	0.999999	6842	0	0.497	0.17486	0.17437	0.974092	1522	0	0.497
MYL2	1	0.82505	0.8254	0.999999	6841	0	0.43969	0.17495	0.17447	0.974092	1523	0	0.43969
ASB6	1	0.82495	0.82531	0.999999	6840	0	0.49118	0.17505	0.17455	0.974092	1524	0	0.49118
NKPD1	1	0.82486	0.82523	0.999999	6839	0	0.45973	0.17514	0.17465	0.974092	1525	0	0.45973
NDUFB6	2	0.92586	0.92606	0.999999	7768	0	0.46596	0.17525	0.17547	0.974092	1526	1	0.46596
IGH@_IGHA1	2	0.92941	0.92965	0.999999	7796	0	0.51016	0.17542	0.17567	0.974092	1527	1	0.51016
PEPD	1	0.82457	0.82495	0.999999	6837	0	0.46597	0.17543	0.17495	0.974092	1528	0	0.46597
OGFOD2	1	0.82448	0.82485	0.999999	6835	0	0.43646	0.17552	0.17504	0.974092	1529	0	0.43646
NDUFA1	1	0.82438	0.82474	0.999999	6834	0	0.44871	0.17562	0.17515	0.974092	1530	0	0.44871
ANKRD36B	1	0.82428	0.82464	0.999999	6833	0	0.4461	0.17572	0.17523	0.974092	1531	0	0.4461
MAS1L	2	0.84126	0.84128	0.999999	6981	0	0.41683	0.17577	0.17599	0.974092	1532	1	0.41683
C3orf36	1	0.82409	0.82445	0.999999	6832	0	0.48203	0.17591	0.17541	0.974092	1533	0	0.48203
CYSTM1	1	0.8239	0.82425	0.999999	6830	0	0.49604	0.1761	0.17562	0.974092	1534	0	0.49604
OPALIN	1	0.82381	0.82415	0.999999	6829	0	0.4524	0.17619	0.17571	0.974092	1535	0	0.4524
CCL3L3_CCL3L1	2	0.89147	0.8916	0.999999	7445	0	0.42455	0.17629	0.17649	0.974092	1536	1	0.42455
CCL26	1	0.82371	0.82407	0.999999	6828	0	0.42923	0.17629	0.1758	0.974092	1537	0	0.42923
COQ7	1	0.82362	0.82398	0.999999	6827	0	0.45292	0.17638	0.17591	0.974092	1538	0	0.45292
LINC00574	1	0.82352	0.82386	0.999999	6825	0	0.4903	0.17648	0.17601	0.974092	1539	0	0.4903
TFPT	1	0.82343	0.82375	0.999999	6824	0	0.43759	0.17657	0.17612	0.974092	1540	0	0.43759
TUBB6	1	0.82333	0.82363	0.999999	6823	0	0.49652	0.17667	0.17621	0.974092	1541	0	0.49652
PIN1	1	0.82323	0.82354	0.999999	6822	0	0.48382	0.17677	0.17631	0.974092	1542	0	0.48382
IGKV2-24	2	0.88881	0.88898	0.999999	7420	0	0.46054	0.17698	0.17717	0.974092	1543	1	0.46054
MBTPS2	1	0.823	0.82331	0.999999	6821	0	0.50791	0.177	0.17654	0.974092	1544	0	0.50791
TTC7A	1	0.82285	0.82317	0.999999	6820	0	0.48321	0.17715	0.17669	0.974092	1545	0	0.48321
BCMO1	2	0.94362	0.94387	0.999999	7926	0	0.51436	0.17715	0.17736	0.974092	1546	1	0.51436
SNX21	1	0.82276	0.82308	0.999999	6819	0	0.42237	0.17724	0.17678	0.974092	1547	0	0.42237
KLK10	1	0.82266	0.82298	0.999999	6818	0	0.4505	0.17734	0.17688	0.974092	1548	0	0.4505
EIF3F	1	0.82257	0.82289	0.999999	6817	0	0.48733	0.17743	0.17699	0.974092	1549	0	0.48733
SARNP_DNAJC14	1	0.82247	0.82278	0.999999	6814	0	0.47552	0.17753	0.17707	0.974092	1550	0	0.47552
ZNF428	1	0.82238	0.82269	0.999999	6812	0	0.43994	0.17762	0.17718	0.974092	1551	0	0.43994
SPA17	1	0.82228	0.8226	0.999999	6810	0	0.46224	0.17772	0.17729	0.974092	1552	0	0.46224
CCL15	1	0.82199	0.82233	0.999999	6809	0	0.43944	0.17801	0.17755	0.974193	1553	0	0.43944
CADPS	2	0.69703	0.69753	0.999999	5733	0	0.29266	0.17802	0.17816	0.975337	1554	1	0.29266
CA1	1	0.8219	0.82223	0.999999	6808	0	0.4564	0.1781	0.17762	0.974193	1555	0	0.4564
RPP25L	1	0.8218	0.82213	0.999999	6807	0	0.47964	0.1782	0.17772	0.974193	1556	0	0.47964
TRMT112	1	0.82152	0.82186	0.999999	6804	0	0.45277	0.17848	0.17802	0.97518	1557	0	0.45277
ARL2BP	1	0.82123	0.82158	0.999999	6802	0	0.46016	0.17877	0.17827	0.97534	1558	0	0.46016
C1orf88	1	0.82104	0.82139	0.999999	6801	0	0.43285	0.17896	0.17847	0.975697	1559	0	0.43285
LDHAL6A	1	0.82094	0.82128	0.999999	6800	0	0.47487	0.17906	0.17857	0.975697	1560	0	0.47487
NGFRAP1	1	0.82075	0.82109	0.999999	6799	0	0.4479	0.17925	0.17875	0.976063	1561	0	0.4479
MAGEA10_MAGEA5	1	0.82047	0.82084	0.999999	6795	0	0.49992	0.17953	0.17903	0.976969	1562	0	0.49992
STARD7	1	0.82028	0.82065	0.999999	6793	0	0.47996	0.17972	0.17922	0.97716	1563	0	0.47996
SOCS2	1	0.81999	0.82033	0.999999	6791	0	0.46293	0.18001	0.17949	0.97716	1564	0	0.46293
RUNDC3A	1	0.8198	0.82012	0.999999	6789	0	0.48801	0.1802	0.17967	0.97716	1565	0	0.48801
AQP4	1	0.8197	0.82002	0.999999	6788	0	0.46837	0.1803	0.17976	0.97716	1566	0	0.46837
MT1E	1	0.81961	0.81991	0.999999	6787	0	0.46335	0.18039	0.17986	0.97716	1567	0	0.46335
SUPT3H	1	0.81951	0.81983	0.999999	6786	0	0.47858	0.18049	0.17994	0.97716	1568	0	0.47858
TMEM53	1	0.81923	0.81956	0.999999	6784	0	0.47351	0.18077	0.18023	0.97716	1569	0	0.47351
IQCF2	1	0.81913	0.81944	0.999999	6783	0	0.41964	0.18087	0.18033	0.97716	1570	0	0.41964
RGL3	1	0.81894	0.81927	0.999999	6782	0	0.45536	0.18106	0.18053	0.97716	1571	0	0.45536
GPX1	2	0.91649	0.91666	0.999999	7677	0	0.44497	0.18113	0.18131	0.97716	1572	1	0.44497
ERI3	1	0.81885	0.81918	0.999999	6781	0	0.45561	0.18115	0.18062	0.97716	1573	0	0.45561
KIAA0284	1	0.81865	0.81899	0.999999	6780	0	0.47659	0.18135	0.18078	0.97716	1574	0	0.47659
C2orf50	1	0.81856	0.81888	0.999999	6779	0	0.45075	0.18144	0.18087	0.97716	1575	0	0.45075
SRSF4	1	0.81837	0.8187	0.999999	6777	0	0.49855	0.18163	0.18103	0.97716	1576	0	0.49855
B4GALT1	1	0.81827	0.8186	0.999999	6776	0	0.46091	0.18173	0.18113	0.97716	1577	0	0.46091
MAP3K7	1	0.81818	0.81849	0.999999	6774	0	0.4612	0.18182	0.18123	0.97716	1578	0	0.4612
NUDT22	1	0.81808	0.8184	0.999999	6773	0	0.47856	0.18192	0.18132	0.97716	1579	0	0.47856
RUVBL2	2	0.66767	0.66832	0.999999	5468	0	0.27272	0.18199	0.18217	0.97716	1580	1	0.27272
CEACAM3	1	0.81789	0.81822	0.999999	6771	0	0.43917	0.18211	0.18149	0.97716	1581	0	0.43917
NDUFB11	1	0.8178	0.81813	0.999999	6770	0	0.47725	0.1822	0.18161	0.97716	1582	0	0.47725
TRIM50	1	0.8177	0.81803	0.999999	6769	0	0.49606	0.1823	0.18172	0.97716	1583	0	0.49606
CXCL2	1	0.81756	0.81789	0.999999	6768	0	0.45833	0.18244	0.18185	0.97716	1584	0	0.45833
DDAH1	1	0.81756	0.81789	0.999999	6767	0	0.45833	0.18244	0.18185	0.97716	1585	0	0.45833
CCDC27	1	0.81741	0.81776	0.999999	6765	0	0.46854	0.18259	0.18202	0.97716	1586	0	0.46854
FHIT	1	0.81732	0.81766	0.999999	6764	0	0.4507	0.18268	0.18212	0.97716	1587	0	0.4507
SPINT2	1	0.81713	0.81747	0.999999	6763	0	0.46294	0.18287	0.18228	0.97716	1588	0	0.46294
SGMS2	1	0.81703	0.81737	0.999999	6762	0	0.47673	0.18297	0.18236	0.97716	1589	0	0.47673
CCDC102A	1	0.81684	0.81719	0.999999	6760	0	0.45104	0.18316	0.18255	0.97716	1590	0	0.45104
LIN9	1	0.81656	0.81692	0.999999	6758	0	0.47322	0.18344	0.1828	0.97716	1591	0	0.47322
RTCD1	1	0.81646	0.81681	0.999999	6757	0	0.48923	0.18354	0.1829	0.97716	1592	0	0.48923
MRPS11	2	0.76766	0.76798	0.999999	6327	0	0.34467	0.18355	0.18379	0.97716	1593	1	0.34467
KNG1	1	0.81636	0.81672	0.999999	6756	0	0.44469	0.18364	0.18301	0.97716	1594	0	0.44469
ANKRD53	1	0.81608	0.81643	0.999999	6755	0	0.45142	0.18392	0.18329	0.97716	1595	0	0.45142
RPL27	1	0.81598	0.81632	0.999999	6754	0	0.43498	0.18402	0.18337	0.97716	1596	0	0.43498
FAM45A_FAM45B	1	0.81589	0.81623	0.999999	6753	0	0.44695	0.18411	0.18347	0.97716	1597	0	0.44695
SYCN	1	0.8157	0.81602	0.999999	6752	0	0.41973	0.1843	0.18367	0.97716	1598	0	0.41973
CCL19	1	0.81551	0.81582	0.999999	6750	0	0.44887	0.18449	0.18383	0.97716	1599	0	0.44887
CD96	1	0.81522	0.81555	0.999999	6747	0	0.46932	0.18478	0.18415	0.97716	1600	0	0.46932
S100A13	1	0.81503	0.81538	0.999999	6745	0	0.47866	0.18497	0.18434	0.97716	1601	0	0.47866
REG3A	1	0.81493	0.81527	0.999999	6744	0	0.41507	0.18507	0.18443	0.97716	1602	0	0.41507
FAM122C	1	0.81465	0.81503	0.999999	6739	0	0.45563	0.18535	0.18471	0.97716	1603	0	0.45563
ZNF593	1	0.81455	0.81493	0.999999	6738	0	0.43823	0.18545	0.18481	0.97716	1604	0	0.43823
RRAGD	1	0.81446	0.81482	0.999999	6737	0	0.43606	0.18554	0.1849	0.97716	1605	0	0.43606
LGALS3	2	0.89465	0.89481	0.999999	7475	0	0.41043	0.18561	0.18588	0.97716	1606	1	0.41043
MRPL38	1	0.81436	0.81474	0.999999	6736	0	0.43101	0.18564	0.185	0.97716	1607	0	0.43101
CCDC56	1	0.81427	0.81465	0.999999	6735	0	0.44998	0.18573	0.1851	0.97716	1608	0	0.44998
C9orf95	1	0.81417	0.81455	0.999999	6734	0	0.47023	0.18583	0.18521	0.97716	1609	0	0.47023
PPP2R2B	1	0.81407	0.81444	0.999999	6733	0	0.4723	0.18593	0.1853	0.97716	1610	0	0.4723
C19orf66	1	0.81398	0.81435	0.999999	6732	0	0.45278	0.18602	0.18537	0.97716	1611	0	0.45278
PPP1R7	1	0.81388	0.81427	0.999999	6731	0	0.45684	0.18612	0.18549	0.97716	1612	0	0.45684
PTH	1	0.81379	0.81418	0.999999	6730	0	0.49198	0.18621	0.18557	0.97716	1613	0	0.49198
KLHL28	1	0.81369	0.81409	0.999999	6729	0	0.45347	0.18631	0.18566	0.97716	1614	0	0.45347
CFDP1	1	0.8135	0.81389	0.999999	6728	0	0.46384	0.1865	0.18586	0.97716	1615	0	0.46384
CROT	1	0.81341	0.81379	0.999999	6727	0	0.42681	0.18659	0.18597	0.97716	1616	0	0.42681
CCL13	2	0.87518	0.87521	0.999999	7296	0	0.40586	0.18665	0.18691	0.97716	1617	1	0.40586
ETFDH	1	0.81322	0.81359	0.999999	6726	0	0.47586	0.18678	0.18616	0.97716	1618	0	0.47586
KRTAP3-3	1	0.81312	0.81349	0.999999	6724	0	0.42683	0.18688	0.18626	0.97716	1619	0	0.42683
LEP	1	0.81302	0.8134	0.999999	6723	0	0.41757	0.18698	0.18636	0.97716	1620	0	0.41757
VEPH1	2	0.42447	0.42461	0.999999	3405	0	0.057955	0.18716	0.1874	0.97716	1621	1	0.057955
HENMT1	1	0.81283	0.81318	0.999999	6722	0	0.45198	0.18717	0.18657	0.97716	1622	0	0.45198
EDF1	1	0.81274	0.81309	0.999999	6721	0	0.45985	0.18726	0.18666	0.97716	1623	0	0.45985
AMOT	1	0.81245	0.81279	0.999999	6719	0	0.46785	0.18755	0.18695	0.97716	1624	0	0.46785
RGS2	1	0.81236	0.81269	0.999999	6718	0	0.46352	0.18764	0.18704	0.97716	1625	0	0.46352
SAMD7	1	0.81226	0.81259	0.999999	6717	0	0.48206	0.18774	0.18712	0.97716	1626	0	0.48206
GDF3	1	0.81217	0.81249	0.999999	6716	0	0.45805	0.18783	0.18724	0.97716	1627	0	0.45805
MAP2K7	1	0.81207	0.81239	0.999999	6715	0	0.44011	0.18793	0.18733	0.97716	1628	0	0.44011
WDR20	2	0.93709	0.9373	0.999999	7871	0	0.50324	0.18802	0.18832	0.97716	1629	1	0.50324
CTXN1	1	0.81198	0.81229	0.999999	6714	0	0.4562	0.18802	0.18742	0.97716	1630	0	0.4562
TRIM52	1	0.81188	0.81219	0.999999	6713	0	0.44184	0.18812	0.18751	0.97716	1631	0	0.44184
SELV	1	0.81178	0.8121	0.999999	6712	0	0.4079	0.18822	0.1876	0.97716	1632	0	0.4079
IFITM3_IFITM2	1	0.81169	0.81201	0.999999	6711	0	0.4484	0.18831	0.1877	0.97716	1633	0	0.4484
PPP4R2	1	0.8115	0.8118	0.999999	6709	0	0.45766	0.1885	0.1879	0.97716	1634	0	0.45766
LRPAP1	1	0.81131	0.81163	0.999999	6708	0	0.4432	0.18869	0.18809	0.97716	1635	0	0.4432
FCGR1A	1	0.81121	0.81154	0.999999	6707	0	0.47571	0.18879	0.18822	0.97716	1636	0	0.47571
HECTD3	1	0.81112	0.81145	0.999999	6706	0	0.42607	0.18888	0.18832	0.97716	1637	0	0.42607
IST1	1	0.81102	0.81138	0.999999	6705	0	0.46212	0.18898	0.18842	0.97716	1638	0	0.46212
CDSN	1	0.81083	0.81119	0.999999	6704	0	0.43073	0.18917	0.18863	0.97716	1639	0	0.43073
TM7SF2	1	0.81073	0.81109	0.999999	6703	0	0.48173	0.18927	0.18874	0.97716	1640	0	0.48173
C5orf27	1	0.81064	0.811	0.999999	6702	0	0.42697	0.18936	0.18883	0.97716	1641	0	0.42697
MARK2	2	0.42736	0.42763	0.999999	3432	0	0.069436	0.1894	0.18974	0.97716	1642	0	0.069436
ZNF738	1	0.81045	0.81079	0.999999	6700	0	0.41961	0.18955	0.18902	0.97716	1643	0	0.41961
AHSA2	1	0.81026	0.81059	0.999999	6699	0	0.42968	0.18974	0.18925	0.97716	1644	0	0.42968
FBXL21	1	0.81007	0.8104	0.999999	6698	0	0.44739	0.18993	0.18945	0.97716	1645	0	0.44739
CCDC25	1	0.80997	0.81032	0.999999	6697	0	0.47182	0.19003	0.18952	0.97716	1646	0	0.47182
TPD52L3	3	0.60298	0.60265	0.999999	4908	0	0.61413	0.19016	0.19271	0.97716	1647	1	0.61413
PSG5_PSG10P	1	0.80978	0.81013	0.999999	6696	0	0.47553	0.19022	0.1897	0.97716	1648	0	0.47553
HIST2H2AA4_HIST2H2AA3	2	0.97991	0.98005	0.999999	8274	0	0.56158	0.19026	0.1906	0.97716	1649	0	0.56158
DYX1C1	1	0.80969	0.81002	0.999999	6695	0	0.47234	0.19031	0.18979	0.97716	1650	0	0.47234
ARL2	1	0.80959	0.80991	0.999999	6694	0	0.4784	0.19041	0.18988	0.97716	1651	0	0.4784
TNNI2	1	0.80926	0.80955	0.999999	6693	0	0.42822	0.19074	0.1902	0.97716	1652	0	0.42822
PRDX3	1	0.80926	0.80955	0.999999	6692	0	0.42822	0.19074	0.1902	0.97716	1653	0	0.42822
EPHA4	2	0.69808	0.69854	0.999999	5743	0	0.25134	0.19094	0.19131	0.97716	1654	0	0.25134
ERVK3-1_LOC100507739_LOC113386	1	0.80902	0.80932	0.999999	6690	0	0.4326	0.19098	0.19043	0.97716	1655	0	0.4326
HMGCS2	1	0.80883	0.80913	0.999999	6689	0	0.45678	0.19117	0.19062	0.97716	1656	0	0.45678
SPATA3	1	0.80864	0.80894	0.999999	6688	0	0.47913	0.19136	0.19085	0.97716	1657	0	0.47913
STRN3	1	0.80854	0.80886	0.999999	6687	0	0.452	0.19146	0.19094	0.97716	1658	0	0.452
TACR1	4	0.032596	0.075239	0.965906	349	2	-0.4428	0.19153	0.20197	0.97716	1659	1	-0.4428
DNAJC4	2	0.65029	0.65072	0.999999	5323	0	0.23656	0.19163	0.192	0.97716	1660	0	0.23656
CLPSL1	1	0.80835	0.80864	0.999999	6686	0	0.45268	0.19165	0.19111	0.97716	1661	0	0.45268
C17orf70	1	0.80825	0.80855	0.999999	6685	0	0.43006	0.19175	0.19122	0.97716	1662	0	0.43006
FAM19A1	1	0.80806	0.80835	0.999999	6684	0	0.43033	0.19194	0.19141	0.97716	1663	0	0.43033
C16orf5	1	0.80787	0.80816	0.999999	6683	0	0.45972	0.19213	0.19162	0.97716	1664	0	0.45972
KIAA1644	1	0.80778	0.80807	0.999999	6682	0	0.42835	0.19222	0.1917	0.97716	1665	0	0.42835
RBM24	1	0.80768	0.80797	0.999999	6681	0	0.45427	0.19232	0.19179	0.97716	1666	0	0.45427
TMEM242	1	0.80749	0.80779	0.999999	6679	0	0.43291	0.19251	0.19197	0.97716	1667	0	0.43291
AOC3	1	0.8074	0.8077	0.999999	6678	0	0.44602	0.1926	0.19207	0.97716	1668	0	0.44602
C20orf79	1	0.8073	0.80762	0.999999	6677	0	0.40278	0.1927	0.19216	0.97716	1669	0	0.40278
RHOG	1	0.8072	0.80752	0.999999	6676	0	0.41344	0.1928	0.19225	0.97716	1670	0	0.41344
C7orf59	1	0.80701	0.80735	0.999999	6674	0	0.44104	0.19299	0.19247	0.97716	1671	0	0.44104
COX17	1	0.80692	0.80725	0.999999	6673	0	0.4363	0.19308	0.19257	0.97716	1672	0	0.4363
C3orf24	1	0.80673	0.80706	0.999999	6672	0	0.43639	0.19327	0.19274	0.97716	1673	0	0.43639
RPS4X_RPS4Y1	1	0.80654	0.80689	0.999999	6670	0	0.46101	0.19346	0.19293	0.97716	1674	0	0.46101
CST5	1	0.80644	0.80681	0.999999	6668	0	0.41353	0.19356	0.19302	0.97716	1675	0	0.41353
COX20	1	0.80635	0.8067	0.999999	6667	0	0.47739	0.19365	0.19311	0.97716	1676	0	0.47739
SCGB2A2	2	0.90784	0.90794	0.999999	7594	0	0.44529	0.19369	0.19404	0.97716	1677	0	0.44529
LAMTOR2	1	0.80625	0.8066	0.999999	6666	0	0.42457	0.19375	0.1932	0.97716	1678	0	0.42457
TTC19	1	0.80615	0.80648	0.999999	6665	0	0.43421	0.19385	0.19328	0.97716	1679	0	0.43421
ZCCHC14	2	0.58877	0.58922	0.999999	4789	0	0.20897	0.19386	0.19419	0.97716	1680	0	0.20897
OTUD3	1	0.80606	0.8064	0.999999	6664	0	0.42855	0.19394	0.19338	0.97716	1681	0	0.42855
EIF1AD	1	0.80596	0.80632	0.999999	6663	0	0.45075	0.19404	0.19346	0.97716	1682	0	0.45075
FBXO7	1	0.80577	0.80613	0.999999	6662	0	0.41215	0.19423	0.19364	0.97716	1683	0	0.41215
C14orf1	1	0.80568	0.80603	0.999999	6661	0	0.47326	0.19432	0.19372	0.97716	1684	0	0.47326
TSLP	2	0.97022	0.97043	0.999999	8184	0	0.51918	0.19437	0.19471	0.97716	1685	0	0.51918
FAM149B1	1	0.80558	0.80594	0.999999	6659	0	0.44878	0.19442	0.19382	0.97716	1686	0	0.44878
TRIM17	1	0.80549	0.80586	0.999999	6658	0	0.41938	0.19451	0.19391	0.97716	1687	0	0.41938
SRGN	1	0.80539	0.80578	0.999999	6657	0	0.43215	0.19461	0.19399	0.97716	1688	0	0.43215
PLGLB2_PLGLB1	1	0.8053	0.80569	0.999999	6656	0	0.41927	0.1947	0.1941	0.97716	1689	0	0.41927
HIST1H3D	1	0.8052	0.80561	0.999999	6655	0	0.42577	0.1948	0.19421	0.97716	1690	0	0.42577
KIAA0226L	1	0.80491	0.80534	0.999999	6653	0	0.44293	0.19509	0.19448	0.97716	1691	0	0.44293
PAFAH1B3	1	0.80434	0.80479	0.999999	6652	0	0.40418	0.19566	0.19504	0.97716	1692	0	0.40418
C20orf195	1	0.80425	0.8047	0.999999	6651	0	0.47074	0.19575	0.19514	0.97716	1693	0	0.47074
IRF5	1	0.80406	0.8045	0.999999	6650	0	0.43674	0.19594	0.19534	0.97716	1694	0	0.43674
CTNNA3	1	0.80396	0.80439	0.999999	6649	0	0.44894	0.19604	0.19544	0.97716	1695	0	0.44894
KAZN	1	0.80377	0.8042	0.999999	6648	0	0.43086	0.19623	0.19565	0.97716	1696	0	0.43086
DUT	1	0.80367	0.8041	0.999999	6647	0	0.4562	0.19633	0.19572	0.97716	1697	0	0.4562
POLA2	1	0.80358	0.804	0.999999	6646	0	0.43841	0.19642	0.19581	0.97716	1698	0	0.43841
CGB_CGB5_8	1	0.80348	0.80391	0.999999	6645	0	0.40408	0.19652	0.1959	0.97716	1699	0	0.40408
MIR7-3HG	1	0.80329	0.80371	0.999999	6644	0	0.41207	0.19671	0.19611	0.97716	1700	0	0.41207
WISP2	2	0.7984	0.79848	0.999999	6604	0	0.3589	0.19677	0.19699	0.97716	1701	0	0.3589
C16orf79	1	0.80301	0.8034	0.999999	6643	0	0.42607	0.19699	0.19642	0.97716	1702	0	0.42607
HBQ1	1	0.80281	0.8032	0.999999	6642	0	0.39945	0.19719	0.19658	0.97716	1703	0	0.39945
E2F8	1	0.80272	0.80312	0.999999	6641	0	0.41875	0.19728	0.19668	0.97716	1704	0	0.41875
FKBP9	1	0.80262	0.80306	0.999999	6639	0	0.44093	0.19738	0.19677	0.97716	1705	0	0.44093
TRAPPC2L	1	0.80253	0.80298	0.999999	6638	0	0.43537	0.19747	0.19687	0.97716	1706	0	0.43537
HDDC3	1	0.80243	0.80287	0.999999	6637	0	0.41272	0.19757	0.19696	0.97716	1707	0	0.41272
PPCDC	1	0.80224	0.80269	0.999999	6636	0	0.43997	0.19776	0.19717	0.97716	1708	0	0.43997
CRYGD	1	0.80215	0.80258	0.999999	6635	0	0.40704	0.19785	0.19725	0.97716	1709	0	0.40704
BEND6	1	0.80205	0.80248	0.999999	6634	0	0.39855	0.19795	0.19733	0.97716	1710	0	0.39855
ZDHHC20	1	0.80196	0.80238	0.999999	6633	0	0.42071	0.19804	0.19744	0.97716	1711	0	0.42071
NXNL1	1	0.80177	0.80219	0.999999	6632	0	0.40506	0.19823	0.19761	0.97716	1712	0	0.40506
SLC22A5	1	0.80167	0.80208	0.999999	6631	0	0.42968	0.19833	0.19771	0.97716	1713	0	0.42968
HIST3H2BB_HIST1H2BD_B_HIST2H2BC_A_F_HIST1H2BG_L_N_M_F_E_H_I_C_O_K_JHIST2H2BE	1	0.80148	0.80189	0.999999	6630	0	0.40013	0.19852	0.19789	0.97716	1714	0	0.40013
AASDHPPT	1	0.80138	0.80178	0.999999	6629	0	0.45111	0.19862	0.19799	0.97716	1715	0	0.45111
PUF60	2	0.55609	0.55656	0.999999	4518	0	0.17393	0.19865	0.19882	0.97716	1716	0	0.17393
SLC41A1	1	0.80129	0.80169	0.999999	6627	0	0.46524	0.19871	0.19808	0.97716	1717	0	0.46524
LOC653098_C1orf116	1	0.80119	0.80158	0.999999	6626	0	0.45657	0.19881	0.19817	0.97716	1718	0	0.45657
USP18	1	0.8011	0.80149	0.999999	6624	0	0.41627	0.1989	0.19826	0.97716	1719	0	0.41627
DPH1	1	0.801	0.8014	0.999999	6623	0	0.46338	0.199	0.19836	0.97716	1720	0	0.46338
TAS2R13	1	0.80091	0.80129	0.999999	6622	0	0.45248	0.19909	0.19846	0.97716	1721	0	0.45248
LMAN2	1	0.80081	0.8012	0.999999	6621	0	0.4313	0.19919	0.19856	0.97716	1722	0	0.4313
SCGB1A1	1	0.80072	0.80113	0.999999	6620	0	0.41727	0.19928	0.19865	0.97716	1723	0	0.41727
MAP3K9	1	0.80062	0.80102	0.999999	6619	0	0.45639	0.19938	0.19874	0.97716	1724	0	0.45639
SLC48A1	1	0.80052	0.80091	0.999999	6618	0	0.40799	0.19948	0.19883	0.97716	1725	0	0.40799
PIM3	3	0.5315	0.53123	0.999999	4299	0	-0.37229	0.19957	0.20155	0.97716	1726	1	-0.37229
FGF10	1	0.80033	0.80074	0.999999	6617	0	0.40596	0.19967	0.199	0.97716	1727	0	0.40596
DSCR9	1	0.80024	0.80064	0.999999	6616	0	0.46389	0.19976	0.1991	0.97716	1728	0	0.46389
MC2R	2	0.98074	0.98089	0.999999	8285	0	0.54804	0.19985	0.20001	0.97716	1729	0	0.54804
COX14	1	0.80005	0.80045	0.999999	6615	0	0.42837	0.19995	0.1993	0.97716	1730	0	0.42837
GPR133	1	0.79995	0.80036	0.999999	6614	0	0.39319	0.20005	0.1994	0.97716	1731	0	0.39319
ZNF542	1	0.79986	0.80027	0.999999	6613	0	0.41326	0.20014	0.19949	0.97716	1732	0	0.41326
PRH2	1	0.79967	0.80009	0.999999	6612	0	0.42789	0.20033	0.19969	0.97716	1733	0	0.42789
FDX1L	1	0.79938	0.79978	0.999999	6611	0	0.41723	0.20062	0.19996	0.97716	1734	0	0.41723
FAM86A_FLJ10661_FAM86B2_FAM86DP_FAM86B1	1	0.79919	0.7996	0.999999	6610	0	0.40231	0.20081	0.20017	0.97716	1735	0	0.40231
KCTD4	1	0.799	0.79941	0.999999	6609	0	0.4389	0.201	0.20038	0.97716	1736	0	0.4389
PDLIM2	1	0.7989	0.79932	0.999999	6608	0	0.40323	0.2011	0.20049	0.97716	1737	0	0.40323
TSPAN9	1	0.79881	0.79925	0.999999	6607	0	0.43262	0.20119	0.20058	0.97716	1738	0	0.43262
FCER1G	2	0.56833	0.56891	0.999999	4624	0	0.15685	0.20121	0.20134	0.97716	1739	0	0.15685
ABCA9	1	0.79871	0.79915	0.999999	6605	0	0.4232	0.20129	0.20064	0.97716	1740	0	0.4232
RPS21	2	0.96202	0.96222	0.999999	8104	0	0.50663	0.20172	0.20185	0.97716	1741	0	0.50663
LRRC49	1	0.79814	0.79861	0.999999	6602	0	0.45549	0.20186	0.20119	0.97716	1742	0	0.45549
DUSP23	2	0.92403	0.92426	0.999999	7750	0	0.4871	0.20189	0.20203	0.97716	1743	0	0.4871
LOC339242_KRT16P3_LOC645074	1	0.79804	0.79851	0.999999	6600	0	0.40702	0.20196	0.20128	0.97716	1744	0	0.40702
INVS	1	0.79795	0.79843	0.999999	6599	0	0.41841	0.20205	0.20137	0.97716	1745	0	0.41841
TMUB1	1	0.79785	0.79835	0.999999	6598	0	0.36842	0.20215	0.20145	0.97716	1746	0	0.36842
GGT1_GGT3P_GGT2_GGTLC2_GGTLC1	1	0.79776	0.79826	0.999999	6597	0	0.39426	0.20224	0.20156	0.97716	1747	0	0.39426
MRPL30	1	0.79766	0.79816	0.999999	6596	0	0.44985	0.20234	0.20165	0.97716	1748	0	0.44985
C19orf59	1	0.79747	0.79798	0.999999	6594	0	0.41652	0.20253	0.20183	0.97716	1749	0	0.41652
TMX2	1	0.79738	0.79787	0.999999	6593	0	0.42135	0.20262	0.2019	0.97716	1750	0	0.42135
JOSD2	1	0.79728	0.79779	0.999999	6592	0	0.41828	0.20272	0.202	0.97716	1751	0	0.41828
GIPR	2	0.68526	0.68592	0.999999	5622	0	0.24695	0.20275	0.20287	0.97716	1752	0	0.24695
TREML4	1	0.79719	0.79772	0.999999	6591	0	0.43259	0.20281	0.2021	0.97716	1753	0	0.43259
MATN4	1	0.79709	0.79761	0.999999	6590	0	0.45063	0.20291	0.20221	0.97716	1754	0	0.45063
SNRK	2	0.1676	0.18066	0.999999	1402	1	-0.26972	0.203	0.20314	0.97716	1755	0	-0.26972
GABARAPL2	2	0.82047	0.82049	0.999999	6796	0	0.3775	0.203	0.20314	0.97716	1756	0	0.3775
SIX1	1	0.7969	0.79744	0.999999	6589	0	0.4032	0.2031	0.20241	0.97716	1757	0	0.4032
TNNC2	1	0.7968	0.79734	0.999999	6588	0	0.41256	0.2032	0.20249	0.97716	1758	0	0.41256
RPS24	1	0.79661	0.79716	0.999999	6587	0	0.46076	0.20339	0.20268	0.97716	1759	0	0.46076
UBE2W	2	0.62057	0.62097	0.999999	5063	0	0.20939	0.20343	0.20356	0.97716	1760	0	0.20939
PLAC8	1	0.79652	0.79706	0.999999	6586	0	0.40659	0.20348	0.20278	0.97716	1761	0	0.40659
NRAS	1	0.79642	0.79697	0.999999	6585	0	0.40402	0.20358	0.20286	0.97716	1762	0	0.40402
ARHGEF7	1	0.79633	0.79688	0.999999	6584	0	0.41562	0.20367	0.20296	0.97716	1763	0	0.41562
PCBD1	2	0.90848	0.90856	0.999999	7600	0	0.4261	0.20377	0.20391	0.97716	1764	0	0.4261
LHFPL1	1	0.79623	0.79681	0.999999	6582	0	0.41481	0.20377	0.20306	0.97716	1765	0	0.41481
UST	1	0.79614	0.79673	0.999999	6581	0	0.43006	0.20386	0.20314	0.97716	1766	0	0.43006
SPEG	3	0.96209	0.96192	0.999999	8106	0	0.26302	0.20401	0.20572	0.97716	1767	1	0.26302
CCDC150	1	0.79594	0.79651	0.999999	6580	0	0.43945	0.20406	0.20332	0.97716	1768	0	0.43945
PCDHGC3	2	0.53356	0.53398	0.999999	4319	0	0.11263	0.20411	0.20425	0.97716	1769	0	0.11263
C10orf46	1	0.79585	0.79642	0.999999	6579	0	0.42639	0.20415	0.20343	0.97716	1770	0	0.42639
CALM2	1	0.79566	0.79622	0.999999	6578	0	0.45231	0.20434	0.20364	0.97716	1771	0	0.45231
PPARA	3	0.10182	0.16983	0.999999	896	1	-0.0010677	0.2045	0.2062	0.97716	1772	1	-0.0010677
CTSG	1	0.79547	0.79602	0.999999	6577	0	0.41118	0.20453	0.20383	0.97716	1773	0	0.41118
F10	1	0.79537	0.79592	0.999999	6575	0	0.41772	0.20463	0.20392	0.97716	1774	0	0.41772
DCTN2	1	0.79528	0.79583	0.999999	6574	0	0.44537	0.20472	0.20401	0.97716	1775	0	0.44537
DNAJC10	3	0.062476	0.10934	0.999999	598	2	-0.8827	0.20474	0.20642	0.97716	1776	1	-0.8827
GAGE12D_C_B_E	1	0.79518	0.79573	0.999999	6573	0	0.41023	0.20482	0.2041	0.97716	1777	0	0.41023
SHISA4	1	0.79499	0.79554	0.999999	6571	0	0.42541	0.20501	0.20428	0.97716	1778	0	0.42541
TBC1D26	1	0.7947	0.79524	0.999999	6569	0	0.39862	0.2053	0.20455	0.97716	1779	0	0.39862
MVD	1	0.79451	0.79504	0.999999	6568	0	0.42137	0.20549	0.20475	0.97716	1780	0	0.42137
CC2D1B	1	0.79442	0.79494	0.999999	6567	0	0.39527	0.20558	0.20484	0.97716	1781	0	0.39527
ACP1	2	0.90474	0.90484	0.999999	7566	0	0.45576	0.20564	0.2059	0.97716	1782	0	0.45576
PSENEN	1	0.79423	0.79473	0.999999	6566	0	0.41387	0.20577	0.20503	0.97716	1783	0	0.41387
RAPSN	1	0.79394	0.79443	0.999999	6565	0	0.40983	0.20606	0.20526	0.97716	1784	0	0.40983
RAB3GAP1	1	0.79385	0.79435	0.999999	6564	0	0.45515	0.20615	0.20538	0.97716	1785	0	0.45515
C17orf75	2	0.74919	0.74954	0.999999	6172	0	0.32061	0.20632	0.2066	0.97716	1786	0	0.32061
ELAC2	1	0.79365	0.79414	0.999999	6563	0	0.43157	0.20635	0.20556	0.97716	1787	0	0.43157
TSSK4	1	0.79356	0.79404	0.999999	6562	0	0.42841	0.20644	0.20567	0.97716	1788	0	0.42841
BNIP3L	1	0.79337	0.79381	0.999999	6561	0	0.39457	0.20663	0.20587	0.97716	1789	0	0.39457
C5orf4	1	0.79327	0.79373	0.999999	6560	0	0.41189	0.20673	0.20597	0.97716	1790	0	0.41189
MGAT1	1	0.79318	0.79363	0.999999	6559	0	0.42771	0.20682	0.20606	0.97716	1791	0	0.42771
IRGM	1	0.79303	0.79347	0.999999	6557	0	0.45347	0.20697	0.20621	0.97716	1792	0	0.45347
LOC338797	1	0.79289	0.79333	0.999999	6555	0	0.38727	0.20711	0.20635	0.97716	1793	0	0.38727
COASY	2	0.92079	0.9209	0.999999	7715	0	0.47551	0.20717	0.20748	0.97716	1794	0	0.47551
LRAT	1	0.7927	0.79317	0.999999	6554	0	0.41149	0.2073	0.20653	0.97716	1795	0	0.41149
TEX33	1	0.7926	0.79308	0.999999	6553	0	0.42439	0.2074	0.20663	0.97716	1796	0	0.42439
AGTRAP	2	0.85487	0.85491	0.999999	7115	0	0.38402	0.20751	0.20783	0.97716	1797	0	0.38402
C9orf71	1	0.79241	0.79288	0.999999	6552	0	0.38215	0.20759	0.20683	0.97716	1798	0	0.38215
CRYAB	1	0.79232	0.79279	0.999999	6551	0	0.37745	0.20768	0.20692	0.97716	1799	0	0.37745
PRDX2	1	0.79222	0.79271	0.999999	6550	0	0.37879	0.20778	0.20702	0.97716	1800	0	0.37879
C10orf111	1	0.79213	0.79261	0.999999	6549	0	0.37556	0.20787	0.20711	0.97716	1801	0	0.37556
PDE6D	1	0.79194	0.79242	0.999999	6548	0	0.38881	0.20806	0.20729	0.97716	1802	0	0.38881
BET1	1	0.79175	0.79222	0.999999	6547	0	0.39902	0.20825	0.20746	0.97716	1803	0	0.39902
PPFIBP1	1	0.7916	0.79206	0.999999	6544	0	0.44696	0.2084	0.2076	0.97716	1804	0	0.44696
FAM212A	1	0.79146	0.79193	0.999999	6543	0	0.39616	0.20854	0.20771	0.97716	1805	0	0.39616
PNMA1	1	0.79122	0.79169	0.999999	6542	0	0.42419	0.20878	0.20794	0.97716	1806	0	0.42419
FAM76B	1	0.79108	0.79156	0.999999	6541	0	0.44846	0.20892	0.20809	0.97716	1807	0	0.44846
BRMS1	1	0.79098	0.79146	0.999999	6540	0	0.43218	0.20902	0.20817	0.97716	1808	0	0.43218
CYP4F2	1	0.79089	0.79137	0.999999	6539	0	0.44018	0.20911	0.20827	0.97716	1809	0	0.44018
HSP90B1	1	0.79079	0.79127	0.999999	6538	0	0.45036	0.20921	0.20836	0.97716	1810	0	0.45036
THTPA	1	0.7907	0.79118	0.999999	6537	0	0.40254	0.2093	0.20845	0.97716	1811	0	0.40254
IFITM1	1	0.7906	0.79108	0.999999	6536	0	0.40275	0.2094	0.20855	0.97716	1812	0	0.40275
ALDOA	1	0.79041	0.7909	0.999999	6534	0	0.40374	0.20959	0.20873	0.97716	1813	0	0.40374
VWC2	1	0.79031	0.7908	0.999999	6532	0	0.42871	0.20969	0.20882	0.97716	1814	0	0.42871
TSN	1	0.79012	0.79057	0.999999	6530	0	0.42601	0.20988	0.20904	0.97716	1815	0	0.42601
AP1S3	2	0.95286	0.95313	0.999999	8007	0	0.48822	0.20989	0.21019	0.97716	1816	0	0.48822
TMEM159	1	0.79003	0.79048	0.999999	6527	0	0.39486	0.20997	0.20913	0.97716	1817	0	0.39486
ZNF684	1	0.78984	0.79031	0.999999	6525	0	0.41779	0.21016	0.20929	0.97716	1818	0	0.41779
SNHG11	1	0.78974	0.7902	0.999999	6523	0	0.44754	0.21026	0.20938	0.97716	1819	0	0.44754
KLK14	1	0.78965	0.79009	0.999999	6521	0	0.39358	0.21035	0.20949	0.97716	1820	0	0.39358
YPEL4	1	0.78955	0.79	0.999999	6520	0	0.38674	0.21045	0.20959	0.97716	1821	0	0.38674
SLC35D3	1	0.78946	0.78993	0.999999	6518	0	0.38659	0.21054	0.20968	0.97716	1822	0	0.38659
USP29	1	0.78936	0.78982	0.999999	6517	0	0.43635	0.21064	0.20979	0.97716	1823	0	0.43635
MRAS	1	0.78917	0.78965	0.999999	6516	0	0.38491	0.21083	0.20998	0.97716	1824	0	0.38491
ISYNA1	1	0.78907	0.78956	0.999999	6515	0	0.39781	0.21093	0.21007	0.97716	1825	0	0.39781
MMP14	1	0.78898	0.78947	0.999999	6514	0	0.40035	0.21102	0.21015	0.97716	1826	0	0.40035
CD209	1	0.78879	0.78925	0.999999	6513	0	0.41343	0.21121	0.21034	0.97716	1827	0	0.41343
ABCB5	1	0.7886	0.78905	0.999999	6512	0	0.43465	0.2114	0.21053	0.97716	1828	0	0.43465
C15orf32	1	0.7885	0.78894	0.999999	6511	0	0.39567	0.2115	0.21062	0.97716	1829	0	0.39567
KIAA0664L3	1	0.78822	0.78863	0.999999	6510	0	0.40685	0.21178	0.21093	0.97716	1830	0	0.40685
UBA6	1	0.78807	0.78848	0.999999	6509	0	0.43813	0.21193	0.21107	0.97716	1831	0	0.43813
SCGN	1	0.78793	0.78836	0.999999	6508	0	0.44015	0.21207	0.2112	0.97716	1832	0	0.44015
ERGIC2	2	0.72931	0.72968	0.999999	5995	0	0.26654	0.21209	0.21244	0.97716	1833	0	0.26654
TTC12	1	0.78783	0.78826	0.999999	6507	0	0.4264	0.21217	0.2113	0.97716	1834	0	0.4264
UBE2J2	1	0.78774	0.78817	0.999999	6505	0	0.37955	0.21226	0.21138	0.97716	1835	0	0.37955
CUTA	1	0.78764	0.78806	0.999999	6504	0	0.3889	0.21236	0.21146	0.97716	1836	0	0.3889
SLC25A6	1	0.78755	0.78796	0.999999	6502	0	0.39134	0.21245	0.21157	0.97716	1837	0	0.39134
ANKRD23	1	0.78736	0.78778	0.999999	6500	0	0.42799	0.21264	0.21177	0.97716	1838	0	0.42799
SLC6A13	1	0.78717	0.78758	0.999999	6499	0	0.39172	0.21283	0.21195	0.97716	1839	0	0.39172
THRSP	1	0.78707	0.78749	0.999999	6496	0	0.38764	0.21293	0.21204	0.97716	1840	0	0.38764
GNRH1	1	0.78698	0.78739	0.999999	6495	0	0.38297	0.21302	0.21212	0.97716	1841	0	0.38297
MEA1	1	0.78688	0.78729	0.999999	6494	0	0.38955	0.21312	0.21221	0.97716	1842	0	0.38955
C7orf49	2	0.83364	0.83367	0.999999	6916	0	0.35198	0.21328	0.21368	0.97716	1843	0	0.35198
DQX1	1	0.78669	0.78709	0.999999	6493	0	0.39484	0.21331	0.21241	0.97716	1844	0	0.39484
CXCL9	1	0.78659	0.78699	0.999999	6492	0	0.39279	0.21341	0.2125	0.97716	1845	0	0.39279
CIB4	1	0.7865	0.78687	0.999999	6491	0	0.43892	0.2135	0.21262	0.97716	1846	0	0.43892
APOC1	1	0.7864	0.78678	0.999999	6490	0	0.37851	0.2136	0.21271	0.97716	1847	0	0.37851
METTL22	1	0.78621	0.78659	0.999999	6489	0	0.4	0.21379	0.21289	0.97716	1848	0	0.4
ZNF107	1	0.78612	0.7865	0.999999	6487	0	0.43291	0.21388	0.213	0.97716	1849	0	0.43291
NMRAL1	1	0.78593	0.78629	0.999999	6486	0	0.38671	0.21407	0.21319	0.97716	1850	0	0.38671
EEF1D	1	0.78573	0.78612	0.999999	6484	0	0.39196	0.21427	0.21338	0.97716	1851	0	0.39196
ULK3	2	0.85545	0.8555	0.999999	7119	0	0.35254	0.21429	0.21465	0.97716	1852	0	0.35254
SULT6B1	1	0.78554	0.78593	0.999999	6483	0	0.391	0.21446	0.21357	0.97716	1853	0	0.391
PCYT2	1	0.78535	0.78571	0.999999	6481	0	0.40245	0.21465	0.21379	0.97716	1854	0	0.40245
SIK3	2	0.70785	0.70828	0.999999	5818	0	0.27557	0.21471	0.21507	0.97716	1855	0	0.27557
G6PD	1	0.78526	0.78561	0.999999	6480	0	0.39698	0.21474	0.21388	0.97716	1856	0	0.39698
ZNF148	1	0.78516	0.78552	0.999999	6479	0	0.4322	0.21484	0.21396	0.97716	1857	0	0.4322
CST11	1	0.78497	0.78534	0.999999	6477	0	0.41774	0.21503	0.21414	0.97716	1858	0	0.41774
PWWP2B	1	0.78488	0.78524	0.999999	6476	0	0.41182	0.21512	0.21424	0.97716	1859	0	0.41182
TMEM55A	1	0.78478	0.78514	0.999999	6475	0	0.43662	0.21522	0.21436	0.97716	1860	0	0.43662
GNA12	1	0.78469	0.78505	0.999999	6474	0	0.41739	0.21531	0.21445	0.97716	1861	0	0.41739
AFTPH	1	0.78459	0.78496	0.999999	6473	0	0.39225	0.21541	0.21454	0.97716	1862	0	0.39225
USP11	1	0.78449	0.78487	0.999999	6472	0	0.43898	0.21551	0.21466	0.97716	1863	0	0.43898
FAM107A	1	0.7843	0.78471	0.999999	6470	0	0.42824	0.2157	0.21482	0.97716	1864	0	0.42824
ZBTB32	1	0.78421	0.78461	0.999999	6469	0	0.3977	0.21579	0.21491	0.97716	1865	0	0.3977
UBE2Q2	2	0.97668	0.9768	0.999999	8244	0	0.54191	0.21581	0.21618	0.97716	1866	0	0.54191
CCRL1	1	0.78411	0.78452	0.999999	6468	0	0.39045	0.21589	0.215	0.97716	1867	0	0.39045
SLC22A12	1	0.78402	0.78443	0.999999	6467	0	0.39549	0.21598	0.21509	0.97716	1868	0	0.39549
TRBV19	1	0.78373	0.78416	0.999999	6466	0	0.43492	0.21627	0.21539	0.97716	1869	0	0.43492
C1D	1	0.78364	0.78405	0.999999	6465	0	0.3912	0.21636	0.21548	0.97716	1870	0	0.3912
PCBP4	1	0.78354	0.78397	0.999999	6464	0	0.37683	0.21646	0.21558	0.97716	1871	0	0.37683
SUFU	1	0.78344	0.78388	0.999999	6463	0	0.40645	0.21656	0.21567	0.97716	1872	0	0.40645
COX10	1	0.78335	0.7838	0.999999	6462	0	0.41194	0.21665	0.21576	0.97716	1873	0	0.41194
HCFC1R1	1	0.78325	0.7837	0.999999	6461	0	0.40274	0.21675	0.21587	0.97716	1874	0	0.40274
INTS4L1_INTS4L2_INTS4	2	0.61656	0.61691	0.999999	5029	0	0.22036	0.21683	0.2172	0.97716	1875	0	0.22036
CD70	1	0.78316	0.7836	0.999999	6460	0	0.37497	0.21684	0.21596	0.97716	1876	0	0.37497
FPR2	1	0.78306	0.78351	0.999999	6459	0	0.41425	0.21694	0.21606	0.97716	1877	0	0.41425
RPRM	2	0.79874	0.79879	0.999999	6606	0	0.3415	0.21699	0.21737	0.97716	1878	0	0.3415
TUBE1	1	0.78297	0.78345	0.999999	6458	0	0.3909	0.21703	0.21616	0.97716	1879	0	0.3909
C20orf197	1	0.78278	0.78326	0.999999	6457	0	0.40197	0.21722	0.21636	0.97716	1880	0	0.40197
MOXD1	7	0.91335	0.914	0.999999	7646	0	-2e-06	0.21732	0.27646	0.98725	1881	1	-2e-06
MAPK8IP2	1	0.78259	0.78305	0.999999	6455	0	0.39601	0.21741	0.21654	0.97716	1882	0	0.39601
ARHGAP32	1	0.78249	0.78297	0.999999	6454	0	0.37815	0.21751	0.21664	0.97716	1883	0	0.37815
TMEM41B	1	0.7824	0.78286	0.999999	6453	0	0.36369	0.2176	0.21674	0.97716	1884	0	0.36369
UBL4B	1	0.7823	0.78276	0.999999	6452	0	0.36566	0.2177	0.21684	0.97716	1885	0	0.36566
NGF	1	0.7822	0.78265	0.999999	6451	0	0.43512	0.2178	0.21693	0.97716	1886	0	0.43512
FAM189B	2	0.83866	0.8388	0.999999	6959	0	0.34384	0.21784	0.21822	0.97716	1887	0	0.34384
DIAPH1	1	0.78211	0.78258	0.999999	6450	0	0.3878	0.21789	0.21704	0.97716	1888	0	0.3878
GOLT1B	1	0.78201	0.78249	0.999999	6448	0	0.41319	0.21799	0.21714	0.97716	1889	0	0.41319
STC1	1	0.78173	0.78223	0.999999	6447	0	0.37075	0.21827	0.21746	0.97716	1890	0	0.37075
BCOR	1	0.78163	0.78214	0.999999	6446	0	0.39026	0.21837	0.21756	0.97716	1891	0	0.39026
HLA-DOA	1	0.78154	0.78205	0.999999	6445	0	0.39668	0.21846	0.21765	0.97716	1892	0	0.39668
SMYD2	1	0.78144	0.78193	0.999999	6444	0	0.39072	0.21856	0.21774	0.97716	1893	0	0.39072
NOXA1	1	0.7813	0.78179	0.999999	6442	0	0.4294	0.2187	0.21789	0.97716	1894	0	0.4294
COX4I1	1	0.78115	0.78164	0.999999	6441	0	0.41638	0.21885	0.21803	0.97716	1895	0	0.41638
UBE2S	1	0.78106	0.78154	0.999999	6440	0	0.39857	0.21894	0.21811	0.97716	1896	0	0.39857
RPS27A	1	0.78096	0.78145	0.999999	6439	0	0.38864	0.21904	0.21819	0.97716	1897	0	0.38864
SOSTDC1	1	0.78087	0.78135	0.999999	6438	0	0.35945	0.21913	0.21829	0.97716	1898	0	0.35945
CCR1	2	0.96571	0.96591	0.999999	8142	0	0.53469	0.21919	0.21962	0.97716	1899	0	0.53469
CRKL	1	0.78077	0.78126	0.999999	6437	0	0.41396	0.21923	0.21838	0.97716	1900	0	0.41396
C6orf25	1	0.78068	0.78116	0.999999	6434	0	0.41378	0.21932	0.21851	0.97716	1901	0	0.41378
SPERT	1	0.78058	0.78106	0.999999	6433	0	0.38049	0.21942	0.21859	0.97716	1902	0	0.38049
GATS	1	0.78049	0.78094	0.999999	6432	0	0.4305	0.21951	0.21867	0.97716	1903	0	0.4305
TIMM50	2	0.95821	0.9585	0.999999	8062	0	0.51549	0.21986	0.22026	0.97716	1904	0	0.51549
LGALS7_LGALS7B	1	0.77991	0.78038	0.999999	6429	0	0.36889	0.22009	0.21922	0.97716	1905	0	0.36889
C9orf62	1	0.77982	0.78029	0.999999	6428	0	0.37663	0.22018	0.21933	0.97716	1906	0	0.37663
TADA3	1	0.77972	0.78019	0.999999	6426	0	0.40534	0.22028	0.21943	0.97716	1907	0	0.40534
CD28	2	0.15721	0.17149	0.999999	1320	1	-0.40161	0.22037	0.22074	0.97716	1908	0	-0.40161
FOXP1	1	0.77953	0.77998	0.999999	6425	0	0.36574	0.22047	0.21963	0.97716	1909	0	0.36574
SBDS	2	0.97097	0.97116	0.999999	8189	0	0.51423	0.22054	0.2209	0.97716	1910	0	0.51423
MYL12A	1	0.77925	0.77972	0.999999	6424	0	0.40298	0.22075	0.21991	0.97716	1911	0	0.40298
ZFP2	2	0.89791	0.8981	0.999999	7512	0	0.43512	0.22087	0.22123	0.97716	1912	0	0.43512
SBNO1	1	0.77906	0.77951	0.999999	6422	0	0.38795	0.22094	0.22008	0.97716	1913	0	0.38795
TREM1	1	0.77896	0.77944	0.999999	6421	0	0.40543	0.22104	0.22018	0.97716	1914	0	0.40543
GTF2H2_GTF2H2C_GTF2H2D	1	0.77886	0.77937	0.999999	6419	0	0.40562	0.22114	0.22028	0.97716	1915	0	0.40562
GIP	2	0.37163	0.3717	0.999999	2985	0	-0.02974	0.22121	0.22156	0.97716	1916	0	-0.02974
PDCD5	1	0.77863	0.77912	0.999999	6418	0	0.43167	0.22137	0.22055	0.97716	1917	0	0.43167
CCDC120	1	0.77863	0.77912	0.999999	6417	0	0.43167	0.22137	0.22055	0.97716	1918	0	0.43167
S100A12	1	0.77848	0.77897	0.999999	6416	0	0.41361	0.22152	0.22071	0.97716	1919	0	0.41361
ZNF726_ZNF254	1	0.77829	0.77879	0.999999	6415	0	0.38244	0.22171	0.2209	0.97716	1920	0	0.38244
IL34	1	0.7782	0.77869	0.999999	6414	0	0.38442	0.2218	0.221	0.97716	1921	0	0.38442
TSPAN17	1	0.7781	0.77861	0.999999	6413	0	0.4106	0.2219	0.22111	0.97716	1922	0	0.4106
RPL30	1	0.77801	0.77849	0.999999	6412	0	0.40425	0.22199	0.2212	0.97716	1923	0	0.40425
ZNF324	1	0.77791	0.77839	0.999999	6410	0	0.37465	0.22209	0.22129	0.97716	1924	0	0.37465
KIAA0895	1	0.77781	0.7783	0.999999	6408	0	0.39606	0.22219	0.22138	0.97716	1925	0	0.39606
TDRD9	1	0.77772	0.77821	0.999999	6407	0	0.41595	0.22228	0.22147	0.97716	1926	0	0.41595
TRIM69	1	0.77762	0.77813	0.999999	6406	0	0.38933	0.22238	0.22157	0.97716	1927	0	0.38933
DYRK1B	2	0.43183	0.4321	0.999999	3473	0	0.018361	0.22239	0.2227	0.97716	1928	0	0.018361
SLC39A11	1	0.77734	0.77784	0.999999	6405	0	0.40027	0.22266	0.22188	0.97716	1929	0	0.40027
CXCL3	1	0.77724	0.77774	0.999999	6404	0	0.37632	0.22276	0.22197	0.97716	1930	0	0.37632
TMED3	1	0.77715	0.77765	0.999999	6403	0	0.4145	0.22285	0.22208	0.97716	1931	0	0.4145
FGA	1	0.77705	0.77755	0.999999	6402	0	0.41226	0.22295	0.22217	0.97716	1932	0	0.41226
LYSMD4	1	0.77696	0.77746	0.999999	6401	0	0.42751	0.22304	0.22226	0.97716	1933	0	0.42751
CLDN15	1	0.77686	0.77738	0.999999	6400	0	0.3579	0.22314	0.22235	0.97716	1934	0	0.3579
POM121L1P_POM121L4P_POM121L9P_POM121L8P_POM121L10P_LOC727805_LOC727983_LOC728093_LOC729915	1	0.77677	0.77729	0.999999	6399	0	0.42254	0.22323	0.22245	0.97716	1935	0	0.42254
SCGB1D2	1	0.77667	0.77718	0.999999	6398	0	0.36586	0.22333	0.22253	0.97716	1936	0	0.36586
OPTC	1	0.77657	0.77707	0.999999	6397	0	0.39548	0.22343	0.22262	0.97716	1937	0	0.39548
SMOX	1	0.77629	0.77677	0.999999	6396	0	0.38814	0.22371	0.22289	0.97716	1938	0	0.38814
LMNA	2	0.32996	0.33046	0.999999	2648	1	-0.06314	0.22373	0.22403	0.978918	1939	0	-0.06314
LYRM1	1	0.77619	0.77665	0.999999	6395	0	0.3716	0.22381	0.22299	0.97716	1940	0	0.3716
NAGPA	1	0.7761	0.77657	0.999999	6394	0	0.40031	0.2239	0.22309	0.97716	1941	0	0.40031
SIM2	1	0.776	0.77647	0.999999	6393	0	0.41975	0.224	0.22318	0.97716	1942	0	0.41975
TOR1A	1	0.77591	0.77636	0.999999	6392	0	0.37954	0.22409	0.22329	0.97716	1943	0	0.37954
CXCL1	1	0.77581	0.77627	0.999999	6391	0	0.37517	0.22419	0.22337	0.97716	1944	0	0.37517
GPR173	1	0.77514	0.77556	0.999999	6389	0	0.42192	0.22486	0.22404	0.978918	1945	0	0.42192
FBXO32	1	0.77505	0.77546	0.999999	6388	0	0.39549	0.22495	0.22414	0.978918	1946	0	0.39549
APIP	2	0.87118	0.87123	0.999999	7257	0	0.4068	0.22508	0.22536	0.978918	1947	0	0.4068
CERS4	1	0.77486	0.77527	0.999999	6387	0	0.38998	0.22514	0.22431	0.978918	1948	0	0.38998
MCHR1	2	0.6908	0.6913	0.999999	5679	0	0.25278	0.22525	0.22552	0.978918	1949	0	0.25278
TNFSF13	1	0.77467	0.7751	0.999999	6386	0	0.39574	0.22533	0.22449	0.978918	1950	0	0.39574
LINC00346	1	0.77457	0.77502	0.999999	6385	0	0.39426	0.22543	0.22459	0.978918	1951	0	0.39426
KAT7	1	0.77428	0.77471	0.999999	6384	0	0.40982	0.22572	0.22489	0.978918	1952	0	0.40982
EIF5A	1	0.77419	0.77464	0.999999	6383	0	0.3642	0.22581	0.22499	0.978918	1953	0	0.3642
MRPL4	2	0.79009	0.79018	0.999999	6529	0	0.31501	0.22592	0.22619	0.978918	1954	0	0.31501
ALPP	3	0.83106	0.83057	0.999999	6896	0	0.40238	0.22593	0.22656	0.978918	1955	1	0.40238
SOCS4	1	0.774	0.77444	0.999999	6382	0	0.40672	0.226	0.22517	0.978918	1956	0	0.40672
SH2D1A	1	0.77381	0.77425	0.999999	6381	0	0.37466	0.22619	0.22536	0.978918	1957	0	0.37466
HLA-DPB1	1	0.77362	0.77408	0.999999	6380	0	0.42109	0.22638	0.22554	0.978918	1958	0	0.42109
GPR83	1	0.77352	0.77397	0.999999	6379	0	0.36589	0.22648	0.22563	0.978918	1959	0	0.36589
FABP5	1	0.77333	0.77377	0.999999	6378	0	0.36843	0.22667	0.22585	0.978918	1960	0	0.36843
AHNAK	2	0.92351	0.92369	0.999999	7741	0	0.43521	0.22676	0.22702	0.978918	1961	0	0.43521
TRIML2	1	0.77323	0.77369	0.999999	6376	0	0.382	0.22677	0.22595	0.978918	1962	0	0.382
C22orf29	1	0.77314	0.77358	0.999999	6375	0	0.36058	0.22686	0.22603	0.978918	1963	0	0.36058
UBE3B	2	0.91998	0.92011	0.999999	7707	0	0.45339	0.22693	0.22717	0.978918	1964	0	0.45339
CISD2	1	0.77304	0.77349	0.999999	6374	0	0.38831	0.22696	0.22613	0.978918	1965	0	0.38831
ADRA2C	3	0.28425	0.30669	0.999999	2285	1	0.054008	0.22714	0.22775	0.978918	1966	1	0.054008
C19orf54	1	0.77285	0.77329	0.999999	6372	0	0.34291	0.22715	0.22632	0.978918	1967	0	0.34291
EXOSC1	1	0.77276	0.7732	0.999999	6370	0	0.41108	0.22724	0.22642	0.978918	1968	0	0.41108
CPZ	1	0.77247	0.7729	0.999999	6369	0	0.3685	0.22753	0.22673	0.978918	1969	0	0.3685
ZNF670-ZNF695_ZNF695	1	0.77228	0.7727	0.999999	6368	0	0.3704	0.22772	0.22692	0.978918	1970	0	0.3704
CXorf40B	1	0.77219	0.77259	0.999999	6367	0	0.36354	0.22781	0.227	0.978918	1971	0	0.36354
TPM3	1	0.77209	0.77249	0.999999	6365	0	0.379	0.22791	0.22712	0.978918	1972	0	0.379
CCNH	1	0.77199	0.77241	0.999999	6364	0	0.38366	0.22801	0.22723	0.978918	1973	0	0.38366
LOC100510283_LOC390607_DNM1P33_LOC651830_DNM1P34_LOC730058	1	0.7719	0.7723	0.999999	6362	0	0.41596	0.2281	0.22733	0.978918	1974	0	0.41596
DCTN1	1	0.7718	0.77221	0.999999	6361	0	0.37194	0.2282	0.22744	0.978918	1975	0	0.37194
C15orf50	1	0.77171	0.77209	0.999999	6360	0	0.39651	0.22829	0.22753	0.978918	1976	0	0.39651
SEMA4D	1	0.77161	0.772	0.999999	6358	0	0.38113	0.22839	0.22761	0.978918	1977	0	0.38113
LOC284688	1	0.77142	0.77181	0.999999	6356	0	0.39277	0.22858	0.22781	0.978918	1978	0	0.39277
SELK	1	0.77114	0.77152	0.999999	6355	0	0.36273	0.22886	0.22808	0.97957	1979	0	0.36273
ATG4D	1	0.77085	0.77123	0.999999	6354	0	0.35259	0.22915	0.22834	0.979951	1980	0	0.35259
ACBD7	1	0.77075	0.77113	0.999999	6353	0	0.37609	0.22925	0.22845	0.979951	1981	0	0.37609
NCR3	1	0.77066	0.77104	0.999999	6351	0	0.3612	0.22934	0.22853	0.979951	1982	0	0.3612
CELA3B	1	0.77056	0.77094	0.999999	6349	0	0.36571	0.22944	0.22863	0.979951	1983	0	0.36571
SLC10A7	2	0.94243	0.9427	0.999999	7916	0	0.44013	0.22961	0.22985	0.98061	1984	0	0.44013
C5orf20	1	0.77037	0.77075	0.999999	6348	0	0.34456	0.22963	0.22881	0.98022	1985	0	0.34456
SERHL2_SERHL	1	0.77018	0.77055	0.999999	6347	0	0.33602	0.22982	0.229	0.98035	1986	0	0.33602
WRAP53	1	0.77009	0.77046	0.999999	6346	0	0.38168	0.22991	0.22909	0.98035	1987	0	0.38168
RHOC	1	0.76999	0.77036	0.999999	6345	0	0.36378	0.23001	0.22918	0.98035	1988	0	0.36378
HEXIM2	1	0.7698	0.77018	0.999999	6343	0	0.37817	0.2302	0.22938	0.98061	1989	0	0.37817
PID1	1	0.7697	0.7701	0.999999	6342	0	0.37647	0.2303	0.2295	0.98061	1990	0	0.37647
C17orf65	1	0.76942	0.76979	0.999999	6341	0	0.41215	0.23058	0.2298	0.98061	1991	0	0.41215
LGALS13	1	0.76932	0.76969	0.999999	6340	0	0.37013	0.23068	0.22989	0.98061	1992	0	0.37013
BCAS4	1	0.76923	0.76958	0.999999	6339	0	0.36462	0.23077	0.22999	0.98061	1993	0	0.36462
FAM86C1	1	0.76904	0.76941	0.999999	6338	0	0.34789	0.23096	0.2302	0.98061	1994	0	0.34789
ARFGAP1	2	0.80562	0.80572	0.999999	6660	0	0.33349	0.23128	0.23154	0.98061	1995	0	0.33349
HMGCL	1	0.76865	0.76905	0.999999	6337	0	0.39687	0.23135	0.23061	0.98061	1996	0	0.39687
PMF1-BGLAP	1	0.76846	0.76886	0.999999	6336	0	0.37954	0.23154	0.23081	0.98061	1997	0	0.37954
VPS39	2	0.39582	0.39583	0.999999	3177	0	0.0072403	0.23162	0.23188	0.98061	1998	0	0.0072403
[truncated: 6,493 more rows]
