# Supplementary material for: A forward genetic screen identifies modifiers of rocaglate responsiveness
Source: Sci Rep. 2021 Sep 16;11:18516. doi: 10.1038/s41598-021-97765-8 (PMC8445955; doi:10.1038/s41598-021-97765-8)
Supplement: Supplementary file 3 — Supplementary Table S2. [file 41598_2021_97765_MOESM3_ESM.xlsx]

## Sheet: Hap1_FOXP3_ALL_GENES_Output
TABLE S2. Rank order of genes preferentially expressed in FOXP3 cells.
		Differential gene expression analysis (FOXP3- vs GFP-expressing cells)					CPM (counts per million)
Genes	RefSeqID	Fold Change	log2FC	P-Value	FDR	Significance	GFP_1	GFP_2	GFP_3	FOX_1	FOX_2	FOX_3
FOXP3	NM_014009	188.637	7.55947	0	0	1	0.266324	0.266423	0.266846	52.3266	49.6213	50.932
KCNJ8	NM_004982	9.93907	3.31311	8.86408e-90	3.2503e-87	1	1.04108	1.04147	0.839353	10.3215	9.66039	9.15903
TLL1	NM_012464	6.67014	2.73772	1.24396e-50	1.76053e-48	1	1.28804	0.83802	1.29057	7.36207	6.698	8.79073
SEMA3C	NM_006379	6.32553	2.66119	8.25194e-56	1.41635e-53	1	0.83771	1.28852	1.04313	6.45335	6.73183	6.92016
TDO2	NM_005651	6.23582	2.64058	1.25622e-212	2.53347e-209	1	8.64827	7.07231	6.99623	45.8878	47.8429	47.988
DPP4	NM_001935	5.15232	2.36522	7.17772e-165	7.23784e-162	1	9.88304	12.672	12.6873	64.0962	59.3203	58.2059
SEMA3A	NM_006080	5.08631	2.34662	1.18407e-175	1.59198e-172	1	8.71848	8.01205	10.0674	44.7993	43.8535	47.69
BHLHE22	NM_152414	4.84044	2.27514	4.65103e-93	1.78666e-90	1	4.10623	4.28214	4.2089	18.3955	20.8817	21.7394
LINC01116	NR_040001	4.27492	2.0959	5.11076e-42	5.28571e-40	1	1.48657	1.48712	1.70782	6.85669	6.84298	6.34832
B3GALT1	NM_020981	4.25959	2.09072	7.77654e-42	7.94093e-40	1	1.70447	1.7051	1.48949	6.7595	7.52438	6.6197
GJA1	NM_000165	3.85795	1.94784	2.7152e-51	4.05621e-49	1	4.04328	4.81014	6.10593	17.8779	18.9221	20.9398
ABCB1	NM_000927	3.82725	1.93631	0	0	1	56.6689	55.6411	60.5935	219.866	216.661	225.244
ADGRL3	NM_015236	3.70276	1.8886	3.01628e-134	2.0277e-131	1	19.4877	18.4994	20.3531	79.2917	70.4257	66.3327
ZNF385D	NM_024697	3.67356	1.87718	1.328e-53	2.10058e-51	1	3.17652	4.30636	4.09245	14.1993	14.1209	14.2304
RBM20	NM_001134363	3.67173	1.87646	1.86021e-34	1.45692e-32	1	1.92722	2.06356	2.17359	8.53806	7.21992	6.90562
PCDH17	NM_001040429	3.61948	1.85578	1.24929e-89	4.38174e-87	1	8.31415	8.95664	9.72776	35.7753	30.2812	31.6932
LOC441178	NR_117092	3.327	1.73422	2.88598e-44	3.37408e-42	1	5.84702	4.13439	5.65714	18.7308	16.2762	17.0484
ZNF704	NM_001033723	3.29386	1.71978	5.67819e-113	3.05373e-110	1	16.5726	15.2539	14.7518	54.4162	51.1315	47.9032
GNAO1	NM_138736	3.26867	1.70871	2.52245e-68	5.98489e-66	1	13.1225	9.36838	12.1051	37.6559	37.0226	38.4292
VEGFC	NM_005429	3.2047	1.68019	5.59673e-58	1.02611e-55	1	5.23206	5.125	5.24474	16.493	17.7212	15.8078
MAP2	NM_002374	2.82245	1.49695	1.05044e-21	5.23081e-20	1	2.0628	2.78533	2.06685	6.4242	6.01419	7.09946
RAB32	NM_006834	2.75145	1.46019	4.51283e-27	2.82209e-25	1	4.07234	3.87281	3.54178	11.8376	9.29312	10.4965
SLITRK3	NM_014926	2.71269	1.43972	4.07848e-32	2.96406e-30	1	6.50799	5.26548	5.61833	17.0202	13.7053	16.4741
CCND1	NM_053056	2.62783	1.39387	6.57296e-51	9.46858e-49	1	8.71848	9.25455	7.86469	22.3365	23.733	21.846
ZIC3	NM_003413	2.59593	1.37625	1.0077e-18	4.16879e-17	1	2.84725	2.17013	2.78976	5.97227	6.75599	7.55499
PRDM6	NM_001136239	2.5959	1.37624	6.08849e-24	3.29637e-22	1	3.66317	2.91127	3.95903	9.26698	9.37527	8.71804
PRKCH	NM_006255	2.57677	1.36556	6.95513e-21	3.30042e-19	1	2.39207	3.30364	2.9159	7.17741	7.10153	7.92814
IRS4	NM_003604	2.52997	1.33912	3.81448e-18	1.5084e-16	1	3.2201	2.60125	2.39677	7.57832	6.09876	7.13338
NEUROG2	NM_024019	2.50264	1.32345	8.62194e-32	6.21011e-30	1	4.79867	4.64544	4.86631	12.4645	11.9003	11.4658
PGM5	NM_021965	2.43901	1.28629	8.46362e-19	3.57466e-17	1	2.84725	2.39296	3.3089	6.79352	7.29725	6.77478
NRIP1	NM_003489	2.40033	1.26323	1.75231e-56	3.07302e-54	1	14.948	15.6947	17.5124	40.2144	39.3858	36.0013
ACADL	NM_001608	2.38717	1.2553	1.61721e-23	8.52684e-22	1	3.89317	3.6621	3.47628	8.6887	8.89201	8.76893
DOCK4	NM_014705	2.38063	1.25135	3.165e-41	3.03953e-39	1	8.90975	9.25455	10.1571	23.9158	20.6788	22.8443
GREB1	NM_014668	2.35946	1.23846	1.20415e-85	4.04744e-83	1	22.3325	22.9099	21.4593	52.2464	52.3469	52.8026
SLC16A12	NM_213606	2.35602	1.23635	2.71832e-20	1.23195e-18	1	5.3749	4.07384	4.89057	10.1611	12.4246	11.2113
TMEM266	NM_152335	2.33062	1.22071	1.2533e-09	2.86414e-08	1	3.01672	3.50709	1.931	6.69147	7.86749	5.16104
CTSC	NM_001814	2.31069	1.20833	8.05569e-137	5.90775e-134	1	59.5936	59.2717	62.2286	137.411	142.567	138.486
MOXD1	NM_015529	2.29074	1.19581	2.52995e-52	3.92483e-50	1	12.2218	14.0187	13.597	30.1626	29.8414	31.2667
LOX	NM_002317	2.21392	1.14661	4.26424e-48	5.46026e-46	1	14.6236	16.0774	13.5704	33.5059	32.1127	32.4104
FAT3	NM_001008781	2.21128	1.14488	8.88795e-49	1.1754e-46	1	14.6866	15.2927	15.1957	35.8822	31.743	32.2844
HHIP	NM_022475	2.20852	1.14308	2.36082e-21	1.14727e-19	1	6.71136	7.24427	9.58221	17.5086	17.7913	16.6946
ZNF804A	NM_194250	2.20172	1.13863	7.91781e-24	4.2582e-22	1	8.07688	6.02841	7.14663	15.4944	14.8675	16.4426
HOXB9	NM_024017	2.17102	1.11837	4.40968e-26	2.69492e-24	1	7.37475	8.01205	7.53962	17.1879	17.8251	14.7732
NPY1R	NM_000909	2.11538	1.08092	1.33813e-18	5.45186e-17	1	7.65076	8.51583	11.0571	17.46	19.949	20.1886
TSPAN5	NM_005723	2.10719	1.07532	4.31112e-54	6.95557e-52	1	17.3861	16.9735	16.9569	36.7253	36.665	34.7559
PREX2	NM_024870	2.07064	1.05008	5.47919e-20	2.41838e-18	1	5.57343	5.37447	5.72264	12.4645	11.2986	10.7679
FRAS1	NM_025074	2.06953	1.0493	1.95075e-10	4.81244e-09	1	11.1856	8.85492	11.1639	28.7874	18.4992	17.3052
PPP1R14C	NM_030949	2.06286	1.04465	1.12037e-15	3.86242e-14	1	4.92457	5.94849	6.06954	13.259	11.2068	10.4965
TIAM2	NM_012454	2.06109	1.04341	3.76854e-20	1.6796e-18	1	7.22464	6.85432	5.531	13.6842	13.28	13.4672
GPM6B	NM_001001995	2.05944	1.04225	4.80975e-22	2.47135e-20	1	7.55876	7.8522	6.87493	13.9855	15.1116	16.8109
PDGFRA	NM_006206	2.05811	1.04132	4.41582e-72	1.1132e-69	1	43.941	50.5549	47.2415	98.9944	97.1162	95.6125
THSD7B	NM_001316349	2.05773	1.04105	1.14983e-39	1.03063e-37	1	15.7325	17.2303	14.6402	34.0308	31.9001	32.0372
ZIC2	NM_007129	2.0269	1.01927	9.14152e-39	7.92953e-37	1	13.5099	12.4347	12.6412	25.551	25.9608	26.709
FRMD4B	NM_015123	2.00362	1.00261	2.3835e-32	1.76401e-30	1	14.8972	16.4068	14.138	32.6847	29.9139	28.4633
CXCL14	NM_004887	2.00348	1.00251	1.49147e-36	1.2665e-34	1	19.4513	18.1434	20.3531	41.8934	35.7879	38.4292
PARM1	NM_015393	1.98346	0.988022	3.85083e-67	8.87562e-65	0	42.0138	39.1883	39.2507	81.8283	76.4664	80.6334
LPL	NM_000237	1.97247	0.980001	1.15553e-18	4.73182e-17	0	8.23183	6.47164	8.34501	15.4944	15.5948	14.3831
EFNB2	NM_004093	1.94825	0.962178	8.75839e-25	4.97563e-23	0	12.8998	16.2033	13.6334	29.3462	25.9318	27.9956
HAND2	NM_021973	1.94798	0.961976	6.28441e-15	2.05248e-13	0	4.53719	4.95546	4.40782	9.29613	8.40875	9.38437
MAB21L1	NM_005584	1.9175	0.939227	2.49223e-12	7.10419e-11	0	3.70432	4.18526	4.27925	8.46031	7.13535	7.74883
VGLL3	NM_016206	1.91549	0.937715	2.02343e-58	3.79604e-56	0	33.552	34.9474	34.6731	64.1351	65.0252	68.4747
CTSO	NM_001334	1.90779	0.931901	3.34269e-12	9.49489e-11	0	6.16177	9.32479	8.77682	14.4958	16.7595	15.0421
CCND2	NM_001759	1.90239	0.927815	6.84284e-78	1.97147e-75	0	121.562	115.075	109.912	220.609	224.499	214.176
RAB38	NM_022337	1.89868	0.924998	3.06314e-19	1.32851e-17	0	6.61452	7.19825	6.5062	13.2226	12.8982	12.4689
SAMD5	NM_001030060	1.88589	0.915247	4.5994e-26	2.77642e-24	0	13.4058	13.4132	14.8173	25.6798	24.4337	28.4172
CITED2	NM_006079	1.88465	0.914295	1.43336e-09	3.248e-08	0	3.45253	3.4538	2.64421	6.63801	5.47052	5.90249
KCTD12	NM_138444	1.88429	0.914019	8.62362e-42	8.58849e-40	0	24.5793	25.3368	23.497	46.7139	47.6206	44.007
ARSJ	NM_024590	1.8837	0.913573	1.74845e-16	6.24103e-15	0	6.3143	6.36992	6.57898	13.0136	11.0522	12.2314
DUBR	NR_028301	1.87282	0.905212	1.02884e-16	3.72181e-15	0	5.99229	7.19825	6.9186	12.9942	12.0864	12.59
NTN1	NM_004822	1.86243	0.89719	2.90872e-17	1.09648e-15	0	8.85164	9.36838	7.38194	15.8418	16.6484	15.2021
PLPP3	NM_003713	1.86221	0.897016	4.31028e-19	1.83974e-17	0	8.25604	8.29301	7.3407	15.6815	14.6621	14.1553
SLC35F1	NM_001029858	1.86116	0.896206	5.89518e-63	1.25148e-60	0	50.0786	49.3463	51.0744	97.5244	89.8479	92.7437
SLITRK5	NM_015567	1.85715	0.893092	1.82449e-41	1.7949e-39	0	35.4017	36.3231	31.2647	65.8213	62.8965	62.5625
TRABD2A	NM_001307978	1.83729	0.877579	1.15655e-23	6.17876e-22	0	18.8364	15.7916	20.455	34.5264	33.7075	32.9774
LRFN5	NM_152447	1.8341	0.875071	3.02326e-26	1.86173e-24	0	12.6141	12.6308	12.4302	24.3289	23.0419	21.7394
EPB41L2	NM_001431	1.82212	0.865617	7.89896e-19	3.35373e-17	0	9.18091	8.81616	7.95202	16.182	16.1264	14.984
IFITM1	NM_003641	1.79838	0.846695	1.07875e-15	3.75098e-14	0	6.46683	7.55187	6.78275	12.1511	12.6349	12.6312
NRG4	NM_138573	1.7974	0.845911	3.66551e-15	1.22189e-13	0	7.67739	7.60031	9.54825	14.6245	14.6621	15.3426
SACS	NM_014363	1.79547	0.844361	1.55289e-09	3.47976e-08	0	5.94387	5.07656	4.76927	10.9969	8.5054	8.85858
HOXC8	NM_022658	1.79472	0.843756	1.85071e-18	7.42771e-17	0	9.56103	8.77741	9.37844	17.0202	15.3194	17.4143
LAMB1	NM_002291	1.79315	0.842497	1.12082e-77	3.11781e-75	0	147.18	146.668	144.058	270.516	257.634	257.095
IDO1	NM_002164	1.77742	0.829781	6.80854e-14	2.08839e-12	0	7.98003	7.62211	8.1655	12.7099	15.851	13.6901
NELL2	NM_001145108	1.76579	0.820314	1.68673e-10	4.21264e-09	0	4.76962	6.52009	5.88518	10.0445	10.4819	9.8084
S1PR1	NM_001400	1.76466	0.819389	9.28187e-22	4.65073e-20	0	11.8635	13.2097	11.5933	20.9856	21.4206	22.3064
NR2F1	NM_005654	1.76125	0.816599	6.61562e-45	7.96541e-43	0	33.3873	33.6177	32.7687	56.9334	59.4895	59.3108
ENPP1	NM_006208	1.74254	0.801193	7.62573e-40	6.91199e-38	0	36.9512	40.2201	37.9262	64.9174	65.5206	70.132
TSEN34	NM_001282332	1.74036	0.799387	0.0126611	0.067284	0	8.80322	4.44926	3.22642	9.88656	5.51884	13.283
SYPL2	NM_001040709	1.71894	0.781522	5.55841e-31	3.83245e-29	0	31.6635	28.0761	28.8243	49.5324	52.6803	50.0306
PCDH20	NM_022843	1.70683	0.771319	4.9967e-24	2.74207e-22	0	17.9987	21.0086	20.9183	33.3213	34.6063	34.3609
LMO4	NM_006769	1.69869	0.764425	8.11562e-26	4.81387e-24	0	25.2669	25.6977	27.9267	44.0364	42.2225	47.7602
ZNF483	NM_133464	1.69809	0.763911	1.4392e-17	5.55502e-16	0	14.4202	14.5273	16.7143	27.5968	26.2653	23.6826
LMO7	NM_001306080	1.69767	0.763554	5.88725e-07	9.87369e-06	0	3.30242	3.6621	2.56658	5.77303	5.22164	5.19496
TMTC2	NM_152588	1.69669	0.762724	4.0666e-49	5.46754e-47	0	48.9963	48.6633	48.1876	84.7051	80.7626	82
H2AFY2	NM_018649	1.68848	0.755727	1.89812e-36	1.59501e-34	0	39.4208	35.6958	37.6884	65.4253	62.3745	62.6788
IGSF10	NM_178822	1.6651	0.735611	3.3106e-08	6.54573e-07	0	5.18363	4.44926	4.14097	8.15902	7.18126	7.60345
DPP10-AS1	NR_036580	1.65849	0.729869	3.39838e-20	1.52304e-18	0	15.1417	17.0123	17.4809	28.3549	26.7993	27.1718
FYN	NM_002037	1.65793	0.729384	2.00543e-10	4.93227e-09	0	7.47644	8.55458	7.462	14.6245	12.1975	12.1369
P2RY1	NM_002563	1.65667	0.728288	3.21469e-25	1.8792e-23	0	18.9235	18.4994	18.7908	30.3959	30.7016	32.0372
BCHE	NM_000055	1.65645	0.728096	2.98427e-21	1.44156e-19	0	15.3282	17.1673	17.0394	27.8787	27.471	26.709
CUX2	NM_015267	1.64808	0.720784	1.43222e-08	2.925e-07	0	6.79852	5.44955	6.04043	11.1816	9.43084	9.53702
ADAMTS9	NM_182920	1.64593	0.718902	3.69482e-21	1.76368e-19	0	22.4269	22.612	23.6547	40.9506	34.7948	37.3291
TEX15	NM_031271	1.60694	0.684316	1.50453e-40	1.39506e-38	0	101.046	100.068	109.742	171.548	160.433	167.552
LRRN1	NM_020873	1.60402	0.681692	3.25074e-41	3.08515e-39	0	105.329	102.175	99.9267	173.954	159.317	159.866
DLX2	NM_004405	1.59999	0.678064	1.59627e-09	3.5572e-08	0	8.2851	7.4017	7.49111	11.1476	13.6086	12.3332
E2F8	NM_024680	1.59484	0.673409	3.68892e-06	5.32353e-05	0	3.99486	4.59216	3.67035	7.31348	6.37905	5.86372
THBS2	NM_003247	1.58255	0.662253	3.69082e-49	5.04642e-47	0	110.834	108.269	109.16	178.094	170.992	170.416
ZNF503	NM_032772	1.57912	0.659122	7.6624e-09	1.59311e-07	0	6.58547	6.71385	6.00647	10.8852	9.86336	9.7454
DMRTA1	NM_022160	1.57412	0.654543	8.70615e-09	1.80546e-07	0	6.40146	6.47164	7.44016	11.376	10.2693	10.3366
NLGN1	NM_014932	1.57321	0.653707	5.89624e-25	3.3734e-23	0	29.7895	27.6086	29.0232	45.6303	45.516	44.8187
ZFHX4	NM_024721	1.56928	0.650105	2.08691e-06	3.14088e-05	0	45.4131	53.6575	44.6604	98.9944	63.5126	63.0568
LIFR	NM_001127671	1.56622	0.647284	1.75603e-05	0.000223437	0	4.82289	6.28999	4.36415	9.06774	7.86749	7.31269
FAM46A	NM_017633	1.56538	0.64651	4.64049e-11	1.20369e-09	0	11.1856	9.50886	10.834	15.317	17.3225	16.7189
ADGRB3	NM_001704	1.56486	0.646036	1.68437e-15	5.70916e-14	0	15.7325	16.2687	14.9143	24.7103	22.938	25.7761
LHX2	NM_004789	1.55533	0.637225	1.95372e-27	1.25085e-25	0	45.0911	47.4668	42.1666	69.0771	71.0032	69.4681
POU3F2	NM_005604	1.54473	0.627357	4.54016e-25	2.63493e-23	0	34.2686	34.8263	32.3127	52.3946	51.2571	53.0037
RBP1	NM_002899	1.54425	0.626907	1.78247e-05	0.000226088	0	4.65825	4.92155	4.30836	8.27565	7.18126	5.99699
ANK2	NM_001148	1.52763	0.611296	3.62651e-05	0.000438607	0	4.48393	5.48104	4.71105	8.73487	7.31899	6.37255
DSEL	NM_032160	1.52643	0.610163	2.50006e-33	1.88486e-31	0	113.001	115.923	119.955	187.832	170.035	174.681
TCF24	NM_001193502	1.52576	0.609529	1.38978e-05	0.000180537	0	4.56625	4.49527	3.95903	5.94311	6.52403	7.40476
IGFBPL1	NM_001007563	1.52123	0.60524	1.25318e-43	1.40408e-41	0	157.46	153.125	158.827	239.989	235.643	238.46
LAMC3	NM_006059	1.52039	0.604444	4.82999e-11	1.24883e-09	0	11.1856	10.6763	10.3488	17.4187	15.938	15.6237
FBXL17	NM_001163315	1.51706	0.601275	3.33935e-31	2.32229e-29	0	51.2988	52.2939	53.7526	78.4875	81.1057	79.1118
MAML3	NM_018717	1.51619	0.600448	3.32645e-13	9.86563e-12	0	17.8873	17.9181	15.2248	26.3431	25.2601	25.7761
CABLES1	NM_001100619	1.50592	0.590641	7.60783e-06	0.000103653	0	4.26118	4.81014	4.17251	7.00733	6.28723	6.65605
MARCKS	NM_002356	1.50258	0.58744	3.26518e-42	3.51203e-40	0	539.219	534.962	524.397	786.099	789.982	825.912
HOXB3	NM_002146	1.49868	0.583688	8.3695e-07	1.35849e-05	0	5.96081	5.81285	6.57898	8.53806	9.22546	9.7454
MECOM	NM_001164000	1.49824	0.583271	3.22881e-06	4.71009e-05	0	5.52259	5.76926	5.49218	8.53806	9.16263	7.4508
FJX1	NM_014344	1.49281	0.578028	7.87022e-16	2.76039e-14	0	30.2302	28.1899	28.2833	45.4359	44.1725	39.8297
COL5A2	NM_000393	1.48537	0.570818	2.33817e-30	1.58504e-28	0	60.3151	57.8524	58.8663	86.3865	87.9101	88.6682
CCDC171	NM_173550	1.48509	0.570554	1.25998e-05	0.000165005	0	5.4887	5.6966	6.73423	9.06774	7.86749	9.68241
RNF150	NM_020724	1.48297	0.568489	7.95324e-08	1.48173e-06	0	20.7854	24.1355	25.4305	40.8972	32.666	30.7724
BMP2K	NM_198892	1.47895	0.564573	4.22662e-10	9.99887e-09	0	11.6384	10.5067	11.4356	17.3142	16.0346	16.3215
OSMR	NM_003999	1.47799	0.563634	4.42222e-17	1.65158e-15	0	32.4625	35.628	34.6124	52.4408	47.4224	51.9375
ITGA1	NM_181501	1.47786	0.563506	2.06478e-08	4.12292e-07	0	8.82259	9.05352	9.93639	13.4777	12.9321	14.6981
WNT3	NM_030753	1.47753	0.563192	1.14391e-13	3.46285e-12	0	59.153	55.5176	69.6421	93.9017	84.5176	93.914
ARHGAP42	NM_152432	1.47416	0.559888	1.67552e-07	3.02381e-06	0	8.3771	8.29301	8.98059	13.9321	11.6563	12.2314
C4orf32	NM_152400	1.4678	0.553654	1.71738e-11	4.58745e-10	0	18.11	18.0489	18.1795	25.206	25.2287	29.3283
LINC00632	NR_104228	1.46613	0.552013	1.98326e-05	0.000249594	0	5.20058	5.76926	6.04043	7.56131	9.33661	8.04444
DPYSL2	NM_001197293	1.46591	0.5518	3.78708e-06	5.4457e-05	0	8.14951	7.80376	6.35094	10.251	10.8251	11.6257
PLXNC1	NM_005761	1.45331	0.539346	3.73442e-19	1.60242e-17	0	40.9485	39.9828	38.3288	60.2864	55.4494	57.5953
SNAR-C4	NR_024218	1.44194	0.528016	0.0011492	0.00925208	0	5.18363	7.93939	5.2035	8.50404	8.11879	9.8084
ATP6AP1L	NM_001017971	1.44028	0.526349	7.61947e-06	0.000103653	0	13.0305	9.50886	9.72776	15.6329	15.0536	15.7933
SPCS3	NM_021928	1.43993	0.525994	3.05528e-20	1.37693e-18	0	347.456	334.118	365.711	466.789	499.629	541.594
ANKRD20A5P	NR_040113	1.43923	0.525295	5.71089e-05	0.0006544	0	11.142	9.32479	7.83073	13.7814	11.939	15.0131
LINC01554	NR_026936	1.43836	0.52442	0.00133838	0.0104822	0	5.3749	5.0257	4.05121	7.90633	5.43669	7.4508
NDST3	NM_004784	1.43645	0.522509	1.6846e-06	2.60338e-05	0	7.2537	7.45014	7.16604	9.67031	10.5979	11.1508
NHSL2	NM_001013627	1.43158	0.517605	7.49384e-05	0.000838458	0	7.50549	6.71385	7.08356	12.0417	9.37527	9.08634
TOX	NM_014729	1.43133	0.517356	1.24853e-11	3.35729e-10	0	19.4513	20.4419	21.9784	28.4618	28.9739	31.1262
HEBP1	NM_015987	1.43095	0.516972	9.4965e-11	2.41666e-09	0	20.7006	23.5348	20.5569	32.8985	29.1431	30.6803
KIAA1549L	NM_012194	1.42987	0.515888	4.11792e-08	8.00465e-07	0	10.4883	9.89154	9.98491	14.8748	13.5651	14.984
PRKCA	NM_002737	1.42807	0.514071	4.65517e-17	1.73057e-15	0	43.4471	38.8759	41.759	60.957	58.1919	58.0557
BCL11A	NM_022893	1.42612	0.512093	5.11521e-07	8.72397e-06	0	10.929	9.39745	9.43181	14.4617	13.1495	14.8338
SNAR-C3	NR_024221	1.42134	0.507251	0.00237264	0.0171353	0	5.33616	8.29301	5.2035	8.63525	8.27343	9.86413
ELOVL2	NM_017770	1.419	0.504875	1.13765e-16	4.09707e-15	0	61.9494	56.9563	65.7801	83.1744	90.3723	88.5228
OLMALINC	NR_026762	1.41896	0.504834	7.11658e-14	2.16639e-12	0	24.3904	23.3531	24.8749	35.0731	33.258	34.7171
KLF12	NM_007249	1.41893	0.504808	1.10074e-15	3.81103e-14	0	33.7408	34.6882	36.427	51.6511	48.273	48.8651
HIVEP2	NM_006734	1.41766	0.503513	3.62369e-08	7.11248e-07	0	25.4121	25.5766	22.9342	39.3664	34.9495	30.4889
BTG1	NM_001731	1.41566	0.501477	6.59815e-16	2.32433e-14	0	42.4811	40.0748	43.297	55.9104	61.0069	61.2492
EHMT2	NM_001289413	1.41467	0.500462	0.159353	0.396523	0	2.16933	2.95971	7.65607	6.01114	4.03523	8.04444
PAG1	NM_018440	1.40964	0.495329	1.50752e-05	0.000194408	0	12.9579	10.8264	9.90728	15.6329	14.377	17.4894
TWIST1	NM_000474	1.40572	0.491312	3.3099e-08	6.54573e-07	0	15.3742	16.3099	13.9391	21.3476	22.7809	20.0093
SERPINE1	NM_000602	1.4051	0.490678	0.000866476	0.00726597	0	4.14013	3.87281	4.66253	6.90285	5.35454	5.55842
KISS1R	NM_032551	1.40438	0.489929	2.17739e-13	6.48154e-12	0	44.0088	45.4953	38.4914	60.2135	60.3303	59.2163
BHLHE40	NM_003670	1.40422	0.489772	1.60033e-10	4.00929e-09	0	26.843	23.794	25.4305	36.9464	37.1435	32.7302
EPHA3	NM_005233	1.40387	0.48941	3.94322e-12	1.11224e-10	0	26.6251	24.3365	27.245	35.197	37.6751	36.922
MSH5-SAPCD1	NR_037846	1.40291	0.488418	4.57053e-14	1.42909e-12	0	38.1134	37.8029	37.8631	49.6636	56.7687	53.1902
ANKRD36BP2	NR_015424	1.40235	0.487844	0.000653933	0.00570917	0	3.66317	4.56551	4.34232	5.22391	6.14708	6.2611
LL22NC01-81G9.3	NR_038954	1.40072	0.48617	0.00140173	0.0108358	0	5.84702	5.07656	3.83288	6.95631	7.18126	6.53732
HLA-F-AS1	NR_026972	1.40054	0.485983	5.03643e-12	1.41073e-10	0	30.1866	30.067	27.5628	39.59	39.9609	43.4448
SUSD5	NM_015551	1.39793	0.483297	9.89744e-19	4.1156e-17	0	52.7733	55.3335	58.4005	78.2639	77.0222	77.4835
HERC5	NM_016323	1.38993	0.475016	2.77717e-17	1.0518e-15	0	44.3962	44.524	44.3305	60.6193	64.2786	60.3139
CAMK4	NM_001744	1.38804	0.473045	4.61545e-08	8.82295e-07	0	16.4951	16.9614	17.0903	25.8912	21.5341	22.7425
SPRY3	NM_005840	1.38765	0.472646	1.56157e-08	3.16513e-07	0	14.1902	13.9412	14.7154	18.6457	20.094	20.7193
HOOK1	NM_015888	1.38734	0.472326	2.63156e-06	3.91676e-05	0	11.9265	10.1919	12.6873	16.6291	15.2445	16.4184
AKAP7	NM_016377	1.38607	0.470997	0.000533628	0.00479373	0	3.85928	4.30636	4.45391	6.32215	5.54784	5.62626
SIPA1L2	NM_020808	1.38224	0.467004	1.59262e-15	5.44392e-14	0	62.5619	58.8309	64.0722	91.0419	81.473	83.8488
ANKH	NM_054027	1.38207	0.466826	1.01031e-14	3.26007e-13	0	37.0747	35.066	35.755	51.1992	49.1501	48.7755
LRRIQ3	NM_001105659	1.38193	0.466688	0.00267088	0.0189832	0	3.01672	4.24823	4.36415	5.53006	5.54784	4.99628
ULK4P3	NR_026859	1.37541	0.45986	0.000565068	0.00501787	0	7.70887	8.64662	9.72776	11.3954	14.1837	10.2979
HS2ST1	NM_012262	1.37499	0.459419	9.1567e-17	3.3576e-15	0	110.219	116.388	123.167	159.482	152.179	169.277
AGPAT4	NM_020133	1.37323	0.457569	4.23418e-08	8.17156e-07	0	28.7557	26.2039	29.9183	37.3935	35.8725	43.2946
KIAA1755	NM_001029864	1.36974	0.453907	0.00787804	0.0461526	0	4.28539	3.50709	5.46065	6.88099	5.18539	6.09148
PNMA2	NM_007257	1.36726	0.451288	5.93637e-24	3.23572e-22	0	167.678	164.102	162.864	218.748	228.066	229.494
LOC642366	NR_046243	1.36621	0.450182	0.000196914	0.00200822	0	5.78649	5.92911	5.531	7.36207	8.42566	7.77791
MMP16	NM_005941	1.36558	0.449512	1.59223e-13	4.77492e-12	0	54.0299	55.5806	55.9819	81.2695	74.6711	70.195
FHDC1	NM_033393	1.36554	0.449475	0.00148904	0.0114184	0	7.33601	10.1434	8.06361	12.1146	13.0867	9.68241
PCDHB3	NM_018937	1.36387	0.447711	0.00136368	0.0106185	0	6.06008	4.73748	6.6469	8.53806	7.77567	7.4823
DISP1	NM_032890	1.36121	0.444886	0.00196386	0.0145879	0	3.76727	4.49527	3.54178	5.35026	4.98484	5.73772
LOC101929066	NR_125429	1.36079	0.444444	0.00123799	0.00985872	0	4.32655	3.6621	3.89596	5.64669	5.28688	5.24343
LOC641367	NR_024523	1.35752	0.440973	0.0023972	0.0172972	0	4.73572	5.29939	4.71105	7.91605	6.17608	5.93156
FAM229B	NM_001033564	1.35732	0.440759	0.00045724	0.00422999	0	8.01877	7.31451	10.0674	11.8376	10.5979	12.0449
ELK3	NM_005230	1.35377	0.436978	0.000218289	0.0021875	0	9.97504	10.6448	8.66038	11.3954	14.6621	13.5835
NEAT1	NR_131012	1.35278	0.43593	0.0250975	0.112958	0	386.33	257.044	309.532	262.474	483.943	542.661
PGBD5	NM_001258311	1.35268	0.435826	7.70214e-07	1.25522e-05	0	12.2703	12.7544	11.9596	16.0459	16.3391	17.6469
SPRY2	NM_005842	1.35112	0.434157	5.37894e-06	7.48137e-05	0	13.1588	13.1661	11.5229	16.2111	16.5396	18.3908
PELI1	NM_020651	1.35073	0.43374	3.51592e-11	9.17894e-10	0	31.5981	29.6407	32.0458	43.2224	42.1984	40.5857
SLC7A11-AS1	NR_038380	1.34967	0.432604	0.00166183	0.0126115	0	3.82538	3.71296	4.50728	5.44988	5.43669	5.37427
C3orf70	NM_001025266	1.34081	0.423107	1.81967e-09	4.01073e-08	0	20.5529	20.3401	20.7704	26.8436	28.1331	27.7049
HOXB4	NM_024015	1.34018	0.422428	6.21459e-13	1.82302e-11	0	36.7866	37.0642	36.8102	48.3224	50.7545	49.231
CHST1	NM_003654	1.33983	0.422045	0.00130182	0.0102357	0	4.99236	5.4108	5.72264	7.03649	7.98831	6.58336
POU5F1B	NM_001159542	1.33867	0.420798	1.72552e-21	8.4362e-20	0	348.884	339.742	361.776	461.342	467.546	477.253
HOXD13	NM_000523	1.33844	0.420557	2.09766e-10	5.14342e-09	0	24.986	25.8333	26.1898	34.9298	33.287	34.8601
FOXO3	NM_201559	1.33727	0.419292	0.0563665	0.201555	0	2.63903	5.23641	4.91968	7.13368	5.0235	4.95751
POU5F1P4	NR_034180	1.33721	0.41923	1.99103e-20	9.17807e-19	0	247.279	239.485	257.614	333.339	326.429	335.628
YWHAZ	NM_001135699	1.33662	0.418585	0.000956559	0.00789015	0	4.82289	5.29939	4.71105	6.79352	6.52403	6.51309
MRAP2	NM_138409	1.33536	0.417234	0.00495034	0.0314196	0	4.26118	5.05476	5.79299	6.45335	7.63311	6.09148
SNCA	NM_000345	1.33473	0.416546	0.00100877	0.00823658	0	7.08906	6.33117	5.61833	7.78484	8.66971	8.96034
H19	NR_131224	1.33466	0.416471	0.018969	0.0917952	0	5.65091	7.89095	5.75418	6.36588	10.1171	9.27292
LHX9	NM_020204	1.33433	0.416113	0.00113582	0.00916269	0	5.68239	5.6966	6.78275	8.83449	7.89166	7.51138
GALNT7	NM_017423	1.33034	0.411799	2.14869e-12	6.16849e-11	0	59.0537	53.6575	60.1278	73.6645	78.0709	78.2007
UCP1	NM_021833	1.32979	0.4112	0.00401059	0.0266283	0	5.20058	4.73748	4.8372	5.69042	7.65486	6.30471
GALNT13	NM_052917	1.32923	0.410586	0.0115536	0.0627208	0	6.86147	5.33329	4.8372	8.88308	7.52438	6.23687
ISL1	NM_002202	1.32918	0.410538	2.70286e-05	0.000333904	0	12.1565	13.1177	11.4113	17.3531	14.7636	16.651
GREB1L	NM_001142966	1.32913	0.410486	2.75323e-11	7.23462e-10	0	67.2032	66.6105	63.9631	95.1675	86.4651	81.2464
LOC101929181	NR_104624	1.32786	0.409104	0.00845272	0.0486815	0	5.26353	3.59913	5.40243	6.34402	6.47087	6.13025
CDH2	NM_001792	1.32739	0.408595	0.00134471	0.0105114	0	7.77182	6.36992	8.66038	9.59742	10.9604	9.71148
POU5F1P3	NR_036440	1.32683	0.407985	1.86656e-20	8.65375e-19	0	293.605	279.671	289.038	384.378	373.141	386.632
LOC643770	NR_038383	1.32595	0.407023	0.0113534	0.0618003	0	4.14013	5.4108	3.67035	6.07918	6.35005	5.10531
LOC100505549	NM_001242804	1.32505	0.40605	0.000398861	0.00375451	0	13.2218	9.42409	12.0226	15.006	15.6939	15.2408
IGDCC3	NM_004884	1.32497	0.405964	2.15402e-11	5.69722e-10	0	39.29	41.5328	38.1615	52.0302	54.2074	51.4166
INSIG1	NM_005542	1.32379	0.404679	0.00259788	0.0185443	0	4.26118	4.0036	3.83288	5.27494	5.18539	5.55842
THEM6	NM_016647	1.32349	0.40435	3.9335e-13	1.15809e-11	0	50.4611	50.1189	47.6103	66.5794	66.2986	63.2555
ITGB8	NM_002214	1.32128	0.401936	1.09225e-07	2.00254e-06	0	21.9354	21.2072	22.1822	30.8672	26.9007	28.5505
HCG27	NR_026791	1.32094	0.401567	0.000123999	0.00131965	0	20.3762	20.3401	16.7143	21.6829	26.6905	27.4916
TENM4	NM_001098816	1.32062	0.401219	9.28732e-06	0.000124278	0	34.3267	31.8835	31.1774	49.7171	40.4731	38.4292
PNPLA3	NM_025225	1.31801	0.398357	2.96667e-06	4.37516e-05	0	20.0155	20.0301	19.8849	28.8652	26.6905	23.4379
ONECUT2	NM_004852	1.31627	0.396461	9.76733e-09	2.02033e-07	0	48.2724	49.23	42.5208	65.6002	59.1101	59.6064
GPRIN3	NM_198281	1.31622	0.396401	0.00250028	0.0179127	0	8.88554	6.61697	9.47062	11.3322	10.1775	11.364
SLC1A1	NM_004170	1.31603	0.39619	5.52165e-06	7.66664e-05	0	15.195	14.1543	16.7677	19.7683	21.0944	19.83
ADAMTS3	NM_014243	1.31581	0.395955	3.05622e-07	5.37136e-06	0	21.6739	23.8836	23.9822	32.4952	30.5929	28.4172
FZD5	NM_003468	1.31453	0.394544	1.6718e-19	7.28997e-18	0	121.211	120.631	121.255	161.46	158.742	157.104
FOXD3	NM_012183	1.31449	0.394503	2.36102e-06	3.5271e-05	0	14.7689	15.0698	16.9569	20.157	20.5144	20.8429
WBP4	NM_007187	1.31379	0.39374	5.9356e-07	9.93412e-06	0	16.96	18.8894	18.5871	22.9828	24.7865	23.7505
ALX1	NM_006982	1.31338	0.393283	9.34854e-05	0.00102188	0	12.8271	12.7544	13.124	19.0685	15.0536	16.7189
TMSB15A	NM_021992	1.31252	0.392339	2.80641e-11	7.35042e-10	0	46.6939	50.0341	48.4739	60.7286	63.1574	66.6962
POU5F1	NM_002701	1.31202	0.391789	3.18938e-14	1.00112e-12	0	3591.27	3445.22	3450.7	4256.01	4636.81	4866.58
PPP2R5A	NM_006243	1.31185	0.391602	9.28963e-06	0.000124278	0	14.948	17.3126	14.4388	20.9005	20.4154	19.9512
LOC729987	NR_046088	1.31173	0.391472	0.0187588	0.091004	0	5.31922	5.16375	7.44016	8.63525	8.59722	6.28048
ZNF277	NM_021994	1.31165	0.39138	5.32235e-07	9.02004e-06	0	23.1823	21.1225	24.4431	30.8672	28.1838	31.1262
FAXC	NM_032511	1.31143	0.39114	2.36242e-12	6.75802e-11	0	49.7735	54.1661	50.3515	68.0907	67.9562	66.2988
IL17RD	NM_017563	1.31117	0.390853	3.65348e-13	1.07958e-11	0	53.0469	53.8755	56.6248	72.3816	72.8275	69.2307
HSD17B11	NM_016245	1.31046	0.390078	1.5111e-13	4.54852e-12	0	99.518	94.1876	101.423	123.853	126.571	136.334
ANKRD11	NR_045839	1.30882	0.388267	0.00140233	0.0108358	0	7.67739	6.85432	8.1655	11.1476	9.37527	9.18811
ZIC5	NM_033132	1.30583	0.384972	1.35017e-07	2.45864e-06	0	28.3853	25.5233	24.5887	33.4549	35.1548	33.8981
LZTS1	NM_021020	1.30492	0.383957	0.00162852	0.012382	0	7.40865	9.32479	7.23882	11.1889	10.1533	9.94409
PKDCC	NM_138370	1.30421	0.383175	4.21277e-05	0.000504219	0	14.1345	15.1425	12.7601	18.8207	16.8658	19.1443
PIK3R1	NM_181523	1.30318	0.382039	0.0072679	0.042984	0	6.64357	8.3802	8.55364	12.2701	9.02249	9.43768
SH3BGRL2	NM_031469	1.30262	0.381417	1.66784e-08	3.35524e-07	0	28.6758	28.7591	30.0323	36.0377	38.3903	39.5098
LOC103908605	NR_126050	1.30254	0.381333	0.00190631	0.0142127	0	6.61452	5.65785	6.18598	8.40685	8.2541	7.38538
DOCK5	NM_024940	1.3023	0.381061	0.000196234	0.00200382	0	19.4877	19.5651	16.6488	27.5968	23.6508	21.2984
ANO7	NM_001001891	1.30097	0.37959	0.00572296	0.0352467	0	4.41371	5.92911	5.43396	6.82753	6.60135	7.09946
LINC00700	NR_040253	1.30066	0.379239	0.00650416	0.0393026	0	5.81313	5.09594	5.30782	8.18332	6.22199	6.69239
LOC441081	NR_073404	1.29971	0.37819	0.0257209	0.114953	0	6.58547	8.51583	9.05822	12.1146	11.6853	7.60345
FRMD4A	NM_018027	1.29808	0.376381	6.64297e-07	1.10039e-05	0	21.3737	24.0531	21.6364	29.3074	30.0444	27.7049
ELOVL4	NM_022726	1.29765	0.375898	1.41235e-08	2.89172e-07	0	32.2833	33.5426	35.3014	44.7993	41.6136	44.8187
CPXM1	NM_019609	1.29711	0.375303	0.00329831	0.0227414	0	5.26353	4.81014	5.15741	6.34402	6.35005	7.06554
CCDC167	NM_138493	1.29574	0.37378	2.31011e-07	4.10476e-06	0	25.6301	26.7464	25.7143	32.5996	36.3606	32.2262
SH2B2	NM_020979	1.29545	0.373449	0.000142016	0.00149172	0	9.72325	10.8918	10.2518	13.7814	12.3836	13.8258
FZD10	NM_007197	1.29428	0.372152	0.0242161	0.110368	0	3.61474	5.33329	4.40782	6.69147	4.9051	5.69411
SLC7A11	NM_014331	1.29357	0.371363	1.15922e-14	3.72566e-13	0	166.152	160.701	177.324	216.824	216.235	219.133
MLLT4	NM_001291964	1.29313	0.370867	0.00833899	0.0481882	0	5.71386	6.25851	4.50728	7.48356	6.698	7.13338
GPR37	NM_005302	1.29171	0.369286	0.000147351	0.00153771	0	9.94357	10.2403	10.669	12.7099	12.8016	14.3443
ATAT1	NM_001031722	1.29107	0.36857	0.00945686	0.0531862	0	34.2686	26.1239	42.6542	37.2064	45.2719	50.5637
PCDHB5	NM_015669	1.29024	0.367642	0.00135808	0.0105954	0	21.0323	18.2499	25.9181	31.4528	25.8134	26.8617
C14orf37	NM_001001872	1.28916	0.366427	0.00071096	0.0061305	0	17.0617	19.3423	16.9569	26.5812	19.4126	22.8031
LIN28B	NM_001004317	1.28859	0.365797	1.66623e-16	5.97398e-15	0	182.403	181.342	183.852	241.68	228.399	235.557
LINC01296	NR_122112	1.28854	0.365732	3.1515e-06	4.62239e-05	0	22.8264	26.1239	27.427	33.7902	33.1469	31.4799
RNY1	NR_004391	1.28635	0.363289	0.013798	0.0716268	0	23.6689	32.1814	19.0868	37.2793	29.6819	29.4397
LHFP	NM_005780	1.2861	0.363006	1.62118e-08	3.26951e-07	0	44.6214	44.3666	42.7415	52.1249	59.6151	57.6777
HCG17	NR_052012	1.28593	0.362808	0.335846	0.60583	0	5.4548	1.92793	9.53612	9.8161	5.97794	5.96549
HOXD4	NM_014621	1.28338	0.359953	0.00280876	0.0198062	0	14.9819	13.263	13.8469	14.3548	20.6498	19.0159
PAK3	NM_002578	1.28306	0.359584	4.53125e-05	0.000535977	0	15.195	14.3917	14.9725	20.3368	19.4827	17.3561
HLA-L	NR_027822	1.28275	0.359236	1.04959e-07	1.92871e-06	0	68.5591	78.2556	72.165	85.004	99.9143	95.976
NOTUM	NM_178493	1.28271	0.359192	0.00020479	0.00207283	0	11.757	10.3663	12.2458	15.2733	14.5462	14.2692
OXR1	NM_181354	1.28135	0.357662	0.00872308	0.0497308	0	5.0311	4.18526	5.10404	6.07918	5.85954	6.41375
PPM1K	NM_152542	1.28083	0.357079	2.94288e-14	9.27353e-13	0	108.307	106.162	110.756	134.867	143.408	138.282
TGFB3	NM_003239	1.28054	0.356752	0.000521486	0.0046961	0	11.7158	12.4976	11.7534	13.3392	16.3004	16.4184
FABP5P3	NR_002935	1.28032	0.356502	6.29109e-05	0.0007158	0	13.6745	16.4068	15.1132	20.0525	18.8907	18.9238
OGFRL1	NM_024576	1.27773	0.353582	4.33125e-09	9.29261e-08	0	35.9586	38.7088	38.227	47.7952	48.0555	48.3999
DCHS1	NM_003737	1.27753	0.353353	1.55003e-06	2.41859e-05	0	48.7784	44.9091	42.2927	62.8595	57.6555	53.2096
LINC00861	NR_038446	1.27595	0.351574	0.0279379	0.122607	0	6.96074	4.49527	4.81051	6.69147	7.37457	6.69239
HCG18	NR_102327	1.27592	0.351533	0.00660678	0.039863	0	11.757	11.8631	10.8679	17.3531	15.0536	11.6014
GPC1	NM_002081	1.27579	0.351395	1.64693e-12	4.76194e-11	0	99.3824	100.819	94.4976	129.84	125.136	121.006
CTGF	NM_001901	1.27506	0.35056	0.00262419	0.0186843	0	11.573	15.8207	14.2181	17.0202	19.8137	16.2246
ADAM23	NM_003812	1.27504	0.350548	2.22195e-09	4.88406e-08	0	62.3004	63.3189	55.572	76.8887	76.5244	77.6192
HOXB6	NM_018952	1.27389	0.349241	0.0196017	0.0938439	0	4.73572	4.7617	5.88518	6.63801	7.43256	5.52692
SLC40A1	NM_014585	1.27383	0.349172	0.00943396	0.053108	0	5.43543	6.54915	6.78275	8.99485	7.21992	7.69553
IER5	NM_016545	1.27266	0.347843	5.42151e-10	1.27137e-08	0	44.8417	45.6987	43.7507	57.8664	57.5178	55.526
RAP2A	NM_021033	1.26972	0.344505	4.47156e-10	1.05474e-08	0	83.248	85.323	92.3968	110.611	105.653	115.094
GALNT6	NM_007210	1.26817	0.342749	5.26748e-06	7.37722e-05	0	17.8873	17.3126	18.1795	22.1494	23.2014	22.3451
CPE	NM_001873	1.26791	0.342448	3.42685e-10	8.18693e-09	0	54.4511	51.187	55.3779	67.4419	67.3521	69.3615
LINC00330	NR_038433	1.26779	0.342311	0.0102452	0.0568893	0	5.68239	5.44955	5.30782	7.96464	6.60135	6.28048
EMB	NM_198449	1.26692	0.341321	3.85025e-08	7.52057e-07	0	111.43	102.703	121.061	135.414	138.892	150.358
TRIB2	NM_021643	1.26628	0.340595	0.000146594	0.00153183	0	13.2775	12.0714	12.5515	16.9158	15.3435	15.7375
FAM81A	NM_152450	1.26591	0.340171	0.00026796	0.00262653	0	13.8827	13.9654	13.7644	16.4395	16.6725	19.5683
LINC01447	NR_108090	1.26564	0.339869	0.000385841	0.00364849	0	9.70872	10.4704	10.4555	13.3927	12.1975	13.1861
KCTD8	NM_198353	1.26524	0.339416	0.00680546	0.0408611	0	5.84702	5.125	5.79299	7.45197	6.75599	7.00739
NRTN	NM_004558	1.26412	0.338135	0.00126132	0.0100018	0	11.0888	10.8264	10.7709	15.2733	13.9397	12.1103
RNU4-2	NR_003137	1.26411	0.33812	0.0222848	0.103974	0	23.5382	36.0252	23.3782	39.6969	36.1141	29.0399
LOC100129034	NR_027406	1.26298	0.336829	2.65813e-05	0.000328882	0	36.9416	40.3945	38.0329	54.941	44.3006	46.4736
CHP2	NM_022097	1.26272	0.336538	0.0246262	0.111481	0	7.55876	6.52009	4.91968	8.53806	8.0318	7.42415
RASA1	NM_002890	1.26258	0.336377	0.00126216	0.0100018	0	7.87835	8.64662	7.95202	10.2049	10.5979	10.104
LIN7A	NM_004664	1.26141	0.335039	8.96223e-11	2.29518e-09	0	58.4557	58.6008	59.1696	74.0192	76.2635	72.0123
PCDHB16	NM_020957	1.26082	0.334358	0.0173004	0.0854114	0	7.02611	5.51252	5.88518	8.40685	8.20578	6.6197
GALNT18	NM_198516	1.26055	0.334058	9.89772e-06	0.000131324	0	30.758	32.8814	29.4598	42.0999	39.1442	36.1176
LINC00685	NR_027232	1.25941	0.332751	0.0129597	0.06842	0	7.98003	8.55458	6.81671	8.15902	10.7018	10.5498
RPL31	NM_001098577	1.25941	0.332746	0.0240335	0.109846	0	4.85194	5.99208	7.02291	7.42282	6.78499	8.29644
DUSP8	NM_004420	1.25922	0.332535	3.40013e-05	0.000413708	0	72.6193	70.6795	62.9224	83.1744	98.4983	78.0069
KIF26A	NM_015656	1.25905	0.33234	1.00658e-11	2.73402e-10	0	132.569	134.362	125.204	170.747	164.169	158.81
C1orf140	NR_024236	1.25877	0.332019	0.00827798	0.0478899	0	6.23198	6.28999	5.79299	8.59394	7.15227	7.31269
SOX1	NM_005986	1.25785	0.330962	1.69178e-07	3.04634e-06	0	30.2786	29.9846	29.5714	36.9999	38.1728	37.8283
FZD4	NM_012193	1.25588	0.328704	8.79817e-10	2.02785e-08	0	57.0829	57.6829	59.1696	75.5499	72.8758	70.0206
GLB1L3	NM_001080407	1.25509	0.327785	0.000111535	0.00120128	0	15.3282	17.8745	16.1563	21.3476	20.7754	19.83
RCOR2	NM_173587	1.25438	0.326972	9.46718e-07	1.52135e-05	0	26.5356	26.7924	25.8016	32.2838	34.3744	32.6018
CDO1	NM_001801	1.2541	0.326652	0.000475102	0.00437018	0	17.4418	15.857	20.3337	23.1845	22.4064	21.6715
FOXO3B	NR_026718	1.25285	0.32521	3.92658e-10	9.3164e-09	0	115.062	115.569	124.865	153.943	150.12	141.32
CHD7	NM_017780	1.25275	0.325097	9.92102e-06	0.000131417	0	135.326	135.938	130.41	193.363	158.2	151.643
MANEA	NM_024641	1.25217	0.324426	2.33003e-07	4.13106e-06	0	49.2481	49.6563	51.8361	58.537	62.8965	67.3189
ARL6IP5	NM_006407	1.25115	0.323259	4.59837e-09	9.83954e-08	0	92.4822	94.6623	99.5919	112.637	119.52	126.593
NIPAL1	NM_207330	1.2508	0.322852	5.25491e-06	7.37241e-05	0	22.8264	22.3553	21.8232	26.7416	28.6864	28.3833
PCDHB13	NM_018933	1.25044	0.322441	0.00390608	0.0260847	0	8.64827	7.93939	9.54825	11.2594	11.4267	9.9974
SERPINF1	NM_002615	1.25044	0.322432	1.36697e-09	3.11506e-08	0	90.5526	100.766	91.4798	120.097	115.572	117.958
LINC00235	NR_024121	1.25009	0.322033	0.00313599	0.0217899	0	10.1929	10.5939	9.43181	10.9969	13.5651	13.2152
UGT8	NM_003360	1.24948	0.321333	6.62911e-08	1.24365e-06	0	58.0199	58.4773	66.0421	77.0612	75.785	75.2349
ERRFI1	NM_018948	1.24911	0.320896	0.00939806	0.0529843	0	8.07688	6.6533	8.24798	8.9171	10.5665	9.21961
MIR600HG	NR_026677	1.24908	0.320862	0.0172109	0.085126	0	11.9265	12.2748	10.7127	18.1233	12.2458	13.2467
EMBP1	NR_003955	1.24883	0.32058	0.000155038	0.00160757	0	27.4217	24.8354	31.6601	35.6732	33.6398	35.4876
SOX2	NM_003106	1.24796	0.319577	8.68723e-13	2.53913e-11	0	1136.75	1109.39	1052.43	1340.88	1385.89	1389.74
GMPR	NM_006877	1.24759	0.319146	0.000386241	0.00364849	0	12.9579	14.5782	13.1434	16.3229	17.8517	16.5783
EPB41L4A	NM_022140	1.24757	0.319115	0.00329717	0.0227414	0	7.28759	8.01205	8.1655	9.8161	10.1533	9.30684
TTLL7	NM_024686	1.24682	0.318256	7.25355e-05	0.000818383	0	20.4101	23.295	22.4248	29.5236	26.2653	26.6678
ZNF280C	NM_017666	1.24667	0.318079	8.36679e-12	2.29574e-10	0	97.3632	98.4262	101.125	125.403	124.208	120.545
LINC00632	NR_028344	1.24631	0.317666	0.0111368	0.0607442	0	6.27556	7.33873	7.12237	7.69737	8.66971	9.47887
MGAT4EP	NR_038135	1.24543	0.316639	0.0241476	0.110118	0	5.10131	5.23641	6.55957	6.61372	6.60135	7.83122
TMSB4X	NM_021109	1.24416	0.315175	1.70704e-10	4.25022e-09	0	357.465	392.794	359.248	458.888	473.635	447.886
DUT	NM_001948	1.24402	0.315013	0.00374481	0.0252798	0	7.16896	7.50343	7.68518	9.34473	9.57824	8.8925
NOTCH3	NM_000435	1.24348	0.314385	2.41376e-09	5.29124e-08	0	170.873	155.717	152.85	204.981	200.012	191.186
NHSL1	NM_001144060	1.24301	0.313834	0.00718803	0.0426053	0	7.94614	7.29029	8.869	10.3215	9.09498	10.5498
BICC1	NM_001080512	1.24262	0.313389	3.87109e-06	5.54674e-05	0	35.8835	32.5132	31.5898	41.1499	41.1521	41.9474
PXDN	NM_012293	1.24183	0.312472	0.000667816	0.00580525	0	15.7325	18.7997	15.1957	21.1702	20.268	20.3195
GSDMC	NM_031415	1.2411	0.311625	0.00679172	0.0408262	0	10.1324	8.81616	7.75068	11.4294	11.0812	10.6298
IRS1	NM_005544	1.24104	0.311549	1.21966e-05	0.000160245	0	23.9813	25.7558	26.4639	32.709	30.2377	31.6253
PLA2G10	NR_133651	1.24095	0.311445	0.0210915	0.0992151	0	5.65091	4.85373	4.91968	6.58456	6.84298	5.71591
SH3KBP1	NM_031892	1.24083	0.311302	0.000310594	0.00300067	0	13.2775	15.0311	15.4043	18.2084	17.958	18.0758
ZNF208	NM_007153	1.24056	0.310989	0.00452535	0.0294403	0	8.71848	7.8522	8.55364	9.61929	10.3128	11.238
OSBPL1A	NM_080597	1.2401	0.310456	0.00042476	0.00395218	0	15.6211	18.6011	15.9623	20.157	21.6453	20.4334
RAPH1	NM_213589	1.23997	0.310301	0.000315142	0.00303316	0	34.2396	35.9913	33.7391	49.1874	41.662	38.0754
FAM234B	NM_020853	1.23958	0.309848	5.69602e-11	1.46804e-09	0	92.0585	95.3453	96.6324	115.543	117.95	118.593
TMEM55A	NM_018710	1.23952	0.30978	0.000517015	0.00466528	0	13.9941	12.9675	13.4976	17.46	15.5393	17.155
FRY	NM_023037	1.23923	0.309441	7.33786e-05	0.000824436	0	19.3932	18.6714	19.0286	25.2643	22.8679	22.6238
PFDN6	NM_001185181	1.23911	0.309308	0.0248627	0.112363	0	23.8747	27.1509	35.8811	41.767	29.4354	36.4883
LOC100129940	NM_001292024	1.23847	0.308555	0.00412664	0.0272419	0	8.69185	9.50886	8.08787	11.2594	11.1198	10.1815
QSER1	NM_001076786	1.23748	0.307402	0.0509279	0.189238	0	125.071	170.68	118.373	227.009	140.044	145.42
GFRAL	NM_207410	1.23721	0.307094	0.0411652	0.162851	0	3.76727	4.34026	5.40243	5.73416	5.65416	5.32823
SON	NM_032195	1.23684	0.306654	0.062399	0.21604	0	5.20058	6.9948	5.40243	8.94139	6.698	6.13025
PRKAA2	NM_006252	1.23676	0.306569	1.34988e-06	2.12685e-05	0	52.8096	53.7108	48.8547	68.6301	61.437	62.1021
HLX	NM_021958	1.23502	0.304532	0.0108877	0.0598307	0	13.2775	10.4704	12.0906	14.7387	16.7957	12.7281
AASS	NM_005763	1.2349	0.304389	4.20308e-12	1.1814e-10	0	210.9	208.715	216.999	258.022	260.033	268.098
LUC7L3	NM_016424	1.23477	0.304239	5.37464e-05	0.000620897	0	43.6287	40.7699	42.4528	46.4418	52.8301	57.3603
TTC28-AS1	NR_026963	1.23465	0.304098	0.0126245	0.0671758	0	6.90505	6.94636	5.83908	8.53806	7.67902	8.09775
ICAM5	NM_003259	1.23462	0.304063	8.64445e-05	0.000953644	0	25.6639	25.2133	22.762	28.9186	29.4354	32.5655
SESTD1	NM_178123	1.23399	0.303333	1.50631e-08	3.0608e-07	0	78.2847	85.1438	86.6887	106.123	100.596	101.927
TRIO	NM_007118	1.2338	0.303107	0.10147	0.297391	0	3.99486	5.29939	3.18275	5.94311	5.28688	4.1676
MTHFD2L	NM_001144978	1.23266	0.301771	0.0134062	0.0702131	0	7.22464	7.33873	8.30135	9.06774	10.5665	8.55085
LOC101927919	NR_110854	1.23202	0.30103	0.0249292	0.1126	0	7.08906	7.60031	6.16658	9.67031	8.64313	7.38538
SLAIN1	NM_001242868	1.23175	0.300709	0.00363302	0.0246075	0	14.8221	12.8852	12.6412	16.6971	18.1706	14.8338
CNTRL	NM_007018	1.23128	0.300159	4.40372e-08	8.45829e-07	0	61.2012	64.5857	60.7318	76.4975	79.7333	73.4273
RNU4-1	NR_003925	1.23113	0.299985	0.0410104	0.16257	0	27.073	43.1556	29.4598	46.6265	42.0631	34.0435
EPS8	NM_004447	1.22923	0.29776	1.27999e-05	0.000167353	0	36.1523	35.628	34.6731	44.5539	40.3523	45.9551
SLC19A3	NM_025243	1.22894	0.297414	0.0087558	0.0498821	0	8.69185	8.64662	8.869	11.653	11.2503	9.30684
NAP1L3	NM_004538	1.2288	0.297253	2.55851e-05	0.000317531	0	32.4092	37.5365	35.02	41.0624	44.1459	43.7744
COL2A1	NM_001844	1.22767	0.295926	0.000111987	0.00120453	0	19.3932	21.0401	20.2173	26.0685	24.8251	23.5688
RASL11A	NM_206827	1.22726	0.295445	0.00503023	0.0317186	0	9.24144	8.61271	10.5235	11.6797	11.591	11.5578
MFI2	NM_005929	1.22695	0.295075	0.000236877	0.00235912	0	17.7565	17.3126	17.5415	20.0866	21.6839	22.7813
HELB	NM_033647	1.22693	0.295058	0.00037666	0.00357473	0	15.9698	15.329	16.6488	19.4087	20.744	18.6767
DDX60	NM_017631	1.22586	0.293798	0.0887253	0.274131	0	3.48642	4.18526	5.91429	5.47174	5.32071	5.86372
ESAM	NM_138961	1.22478	0.292521	0.0188605	0.0913252	0	6.58547	6.77924	6.9186	7.74111	9.40668	7.69553
NRXN2	NM_138734	1.22463	0.292343	0.0381718	0.154507	0	4.32655	5.07656	4.05121	5.82648	5.54784	5.10531
FZD1	NM_003505	1.22432	0.291976	3.49508e-07	6.07647e-06	0	56.4462	60.8606	59.7105	75.9873	69.1112	71.6319
MAP2K6	NM_002758	1.2239	0.291482	5.53774e-05	0.000638185	0	20.1002	21.0886	20.7995	26.0685	24.656	25.1461
CCDC71L	NM_175884	1.22338	0.290875	0.000402085	0.00378044	0	21.7805	23.9926	21.7698	24.9144	28.6767	29.0399
LOC100190986	NR_024456	1.22325	0.290718	8.7091e-05	0.000958477	0	189.163	200.669	210.411	279.55	234.604	220.098
POU5F1P5	NR_131184	1.22309	0.290528	0.0081175	0.0471446	0	8.53205	7.71656	9.09704	10.822	9.74738	10.4335
FAM174B	NM_207446	1.22305	0.290484	4.10108e-05	0.000492313	0	24.848	24.1112	24.5887	28.7339	31.7793	29.4397
DUXAP8	NR_122113	1.22299	0.290414	7.54307e-07	1.23428e-05	0	67.3848	70.8103	67.3472	90.4199	79.4772	81.4863
MURC	NM_001018116	1.22281	0.290196	0.00343969	0.0235552	0	9.03323	8.70959	8.75256	11.1184	10.6269	10.6565
PRKCE	NM_005400	1.22259	0.289944	0.00137755	0.010675	0	11.3938	12.8852	12.1585	15.0303	14.4423	15.0785
TENM3	NM_001080477	1.2222	0.289481	3.86286e-06	5.54478e-05	0	141.452	148.417	144.898	196.186	174.312	160.879
ACTL8	NM_030812	1.22213	0.289398	0.00718321	0.0426053	0	7.87835	8.22035	8.30135	10.5231	9.19646	10.104
LINS1	NM_001040616	1.22212	0.289382	0.00149685	0.0114673	0	16.2627	13.5924	14.4388	17.1879	18.2334	18.713
DZANK1	NM_001099407	1.22192	0.289155	0.00122488	0.00978328	0	14.7689	17.7292	17.983	20.5142	20.2027	20.9689
VSTM1	NM_001288791	1.22005	0.286941	0.0210088	0.0990519	0	23.8747	22.1228	15.6566	24.0737	23.9794	27.1718
FMNL2	NM_052905	1.2199	0.286768	1.12127e-09	2.577e-08	0	87.0105	85.8607	88.1151	107.754	106.907	103.72
USP6	NM_001304284	1.21935	0.286112	0.117436	0.325776	0	6.58547	4.81014	3.83288	5.57865	5.75323	7.24
STARD9	NM_020759	1.21927	0.286021	0.000408072	0.0038145	0	37.7768	33.9446	36.262	49.0586	42.8943	39.7134
MIR5096	NR_039973	1.21916	0.285882	0.0642749	0.220172	0	12.0669	14.9972	8.4372	14.3014	14.1837	14.7998
FOCAD	NM_017794	1.21867	0.285302	9.05483e-11	2.31156e-09	0	118.1	118.326	116.573	142.63	144.819	142.74
ANKRA2	NM_023039	1.21844	0.285038	0.00251047	0.0179698	0	10.1929	9.97389	10.9019	12.8727	12.7098	12.275
ANKRD34A	NM_001039888	1.21801	0.28453	0.077193	0.248987	0	3.53485	4.69872	5.24474	5.8605	5.75323	4.80486
GPD1L	NM_015141	1.218	0.28452	6.09859e-09	1.28789e-07	0	68.6971	67.2402	66.5952	81.1043	82.3767	83.2067
MDN1	NM_014611	1.21793	0.28443	0.000404978	0.00379878	0	263.569	276.556	261.063	382.288	303.725	289.784
LOC100294145	NR_037177	1.21764	0.28409	0.0208	0.0982399	0	10.1929	12.0714	8.75256	13.3927	13.0432	11.3349
LAPTM4B	NM_018407	1.21752	0.283943	6.51972e-12	1.80737e-10	0	403.452	400.283	410.342	492.063	493.332	492.766
C10orf12	NM_015652	1.21741	0.283814	0.000395758	0.00373401	0	50.5919	54.1661	50.0774	72.1046	59.272	57.1277
FOXO1	NM_002015	1.21698	0.283307	8.85977e-08	1.64303e-06	0	71.9801	72.2175	68.2108	89.9704	84.8559	83.6767
NPIPB9	NM_001287251	1.21633	0.28253	0.0661781	0.224688	0	6.20051	5.16375	5.43396	7.26002	5.3787	7.79729
WNT10B	NM_003394	1.21624	0.282426	0.00134466	0.0105114	0	16.5411	15.1716	14.041	18.6797	19.1468	17.8238
TRIM62	NM_018207	1.21591	0.282033	0.000428128	0.00397892	0	17.8873	20.8924	18.9995	23.7579	23.1265	23.3725
INSIG2	NM_016133	1.2159	0.282024	0.00126989	0.0100398	0	16.638	14.9826	14.3782	19.19	17.7695	18.9747
SLC4A8	NM_001258403	1.21569	0.281781	0.0930259	0.282488	0	5.157	3.71296	3.47628	4.51443	4.9051	5.59234
KAT2B	NM_003884	1.21505	0.281021	3.42979e-06	4.98524e-05	0	42.5101	40.0748	43.6318	52.7494	50.4525	50.1615
FZD8	NM_031866	1.21442	0.280271	0.0273451	0.120741	0	6.61452	5.74262	6.14232	8.04726	6.67384	7.74883
CD3G	NM_000073	1.21407	0.279851	0.0390757	0.157062	0	4.92457	6.33117	5.30782	6.69147	6.28723	7.13338
GNAZ	NM_002073	1.21382	0.279554	6.97004e-08	1.30156e-06	0	56.0539	54.1661	57.1949	68.0178	67.8209	67.3746
HOXD-AS2	NR_038435	1.21367	0.279378	0.0372454	0.152085	0	6.56125	5.62878	7.49111	8.76645	7.65486	7.46776
SLC26A10	NM_133489	1.21319	0.278807	0.0201401	0.0958443	0	9.24144	7.29029	7.65607	9.39818	9.53475	10.4142
B4GALNT3	NM_173593	1.21319	0.278807	3.61024e-06	5.2287e-05	0	56.9352	54.2436	50.2496	63.1875	67.0815	65.5767
KCNA7	NM_031886	1.21275	0.278284	0.0151458	0.0769717	0	9.52471	9.00508	10.3779	13.2226	11.405	10.4335
PCOLCE2	NM_013363	1.21266	0.278174	7.82506e-05	0.000873095	0	27.2014	27.519	28.0868	32.828	31.7793	35.8123
PAQR3	NM_001040202	1.21264	0.278149	2.21044e-06	3.31443e-05	0	87.2913	87.0427	95.434	104.794	105.216	117.122
TLR7	NM_016562	1.21244	0.277911	0.0165977	0.0825679	0	8.23183	7.15466	7.3407	9.11148	9.86336	8.58235
PPP1R1A	NM_006741	1.21235	0.277811	0.00691948	0.0413784	0	9.67482	9.67356	11.2512	12.8387	12.6349	11.6257
LOC101927357	NR_134281	1.2123	0.277742	0.0497351	0.185489	0	4.18371	4.85373	4.71105	5.60781	6.14708	4.91389
MACROD1	NM_014067	1.21176	0.277106	0.000232235	0.00231722	0	27.5476	28.0761	24.2418	33.6712	31.7092	31.4024
AMBRA1	NM_001267782	1.21167	0.277002	0.0500182	0.186373	0	4.36771	5.65785	5.15741	5.97227	6.73183	5.69411
CHD1	NM_001270	1.21142	0.276697	1.99999e-06	3.01569e-05	0	210.202	216.185	198.468	273.456	233.898	249.615
GCA	NM_012198	1.21129	0.27654	0.066092	0.224673	0	7.92193	6.33117	9.6938	8.96569	9.02249	11.0199
GALNT1	NM_020474	1.21101	0.276214	8.97276e-07	1.44477e-05	0	102.428	105.043	117.213	127.167	130.447	135.583
F8	NM_000132	1.20968	0.274626	0.0783672	0.251768	0	3.99486	3.96485	5.24474	6.04516	4.79154	5.13924
ELOVL5	NM_001242831	1.20949	0.274394	0.0656718	0.223722	0	5.06984	4.69872	5.43396	5.11215	7.10153	6.17387
FABP5	NM_001444	1.20941	0.274301	2.65835e-10	6.47883e-09	0	240.268	242.309	232.365	283.194	290.754	290.71
PTOV1-AS1	NR_040037	1.2092	0.274056	0.0513455	0.190351	0	4.69699	4.99421	6.10593	5.8605	6.89372	6.34832
TPTE2P1	NR_026730	1.20918	0.274024	0.0162588	0.081527	0	11.5004	13.5367	13.2307	14.0827	14.1837	18.0079
SHISA3	NM_001080505	1.20886	0.273651	1.85849e-06	2.83948e-05	0	76.665	67.6616	75.52	86.0123	89.5822	90.1704
TMEFF1	NM_003692	1.20869	0.273442	0.034489	0.143414	0	11.757	12.672	9.16496	14.0827	14.8675	11.6572
NUGGC	NM_001010906	1.20804	0.272674	0.00436592	0.0285644	0	14.919	15.7383	13.2307	16.6704	17.1026	19.2485
LOC102723927	NR_110592	1.20765	0.272197	0.292839	0.563668	0	8.11078	5.05476	4.27925	10.0153	6.43704	4.61828
LOC286177	NR_038874	1.20709	0.271538	0.0440541	0.170514	0	5.33616	6.28999	6.31213	7.17741	8.08979	6.38709
FBN1	NM_000138	1.20618	0.270446	0.000138638	0.00146386	0	55.3639	56.375	52.3067	73.7568	62.1087	62.01
DDN	NM_015086	1.20569	0.269859	5.01442e-08	9.5404e-07	0	75.6893	75.9304	71.7089	89.6472	89.7175	89.9039
LMNTD1	NM_001145727	1.2056	0.26975	0.055259	0.199095	0	4.63888	5.59972	5.03612	5.66612	6.9493	5.80072
FAT1	NM_005245	1.20548	0.269603	0.00016356	0.00168726	0	411.495	423.481	418.871	579.446	475.022	457.021
ASPM	NM_018136	1.20516	0.26923	7.18742e-07	1.18562e-05	0	205.094	207.18	215.199	271.41	249.648	235.155
SLC16A1	NM_003051	1.20487	0.268879	0.000771191	0.00655553	0	19.9477	20.8342	20.7995	25.8134	25.8593	22.5269
YBX1	NR_132737	1.20463	0.268587	0.0239883	0.109826	0	6.96074	6.61697	7.23882	7.96464	7.95448	9.15903
AMH	NM_000479	1.20431	0.268206	0.00592386	0.0362303	0	12.8998	11.9672	12.3477	13.451	16.1651	15.2021
PGM5P2	NR_002836	1.20419	0.268059	0.00765213	0.044927	0	8.90975	9.71231	9.65014	11.9445	11.2068	10.8963
LZTS3	NM_001282533	1.20388	0.26769	0.00360774	0.024498	0	17.3256	18.1022	15.5887	18.5631	22.0971	20.7581
CCDC150	NM_001080539	1.20354	0.267287	0.000583056	0.00514607	0	21.2284	20.1997	21.4156	23.5489	26.9007	25.1849
IL17RB	NM_018725	1.20347	0.267205	6.51161e-05	0.000736735	0	37.3725	34.5477	37.8243	42.287	46.3858	43.4012
MYC	NM_002467	1.20298	0.266615	4.39754e-05	0.00052323	0	676.027	608.533	598.566	678.428	781.757	805.181
ACVR2B	NM_001106	1.20296	0.266594	5.07459e-05	0.000592427	0	129.995	125.667	126.357	169.921	153.092	136.547
PLSCR1	NM_021105	1.20249	0.266024	1.89508e-05	0.000239243	0	32.5932	33.9664	33.2394	40.8631	39.5404	39.6068
LOC100272216	NR_027439	1.20231	0.265807	0.0197879	0.0946231	0	47.0498	63.9438	65.0547	81.1675	69.5945	60.9051
INTS10	NM_018142	1.20226	0.265754	3.18406e-09	6.94211e-08	0	117.618	115.472	120.775	142.018	142.171	141.253
HMGA2	NM_003483	1.20182	0.265223	7.40204e-06	0.000101379	0	123.666	129.205	133.889	144.204	151.517	169.096
ADAMTS17	NM_139057	1.20159	0.264944	0.00797061	0.0465196	0	15.425	13.9412	12.0226	16.6971	16.1651	16.8739
TMC7	NM_001300732	1.20153	0.264869	0.049147	0.184062	0	5.0311	4.40324	4.67466	6.07918	5.54784	5.32823
BEND2	NM_153346	1.20125	0.264531	0.041713	0.164386	0	5.81313	4.7617	5.34178	6.39018	6.60135	6.13025
KLRAP1	NR_028045	1.20093	0.264152	0.0895458	0.275779	0	5.61217	4.73748	4.96819	4.97608	6.14708	7.27392
ASPHD2	NM_020437	1.20081	0.264006	0.00317501	0.022023	0	14.3282	13.4955	15.9137	16.7894	17.7695	17.9619
ID2	NM_002166	1.20068	0.263853	0.000528421	0.00475225	0	20.8895	23.1933	21.0421	27.2397	25.3616	25.5968
PTGER4P2-CDK2AP2P2	NR_024496	1.20028	0.263368	0.0268057	0.11901	0	7.22464	8.68053	8.34501	8.9171	9.53475	10.6565
DCUN1D3	NM_173475	1.20027	0.263357	0.000764589	0.00650627	0	23.9449	24.0531	27.1965	28.836	32.1949	29.2217
CRACR2A	NM_001144958	1.19999	0.26302	0.0240843	0.110016	0	9.00417	11.2309	11.2173	13.9612	12.3836	11.4003
ADAMTS4	NM_005099	1.1999	0.262918	0.0270899	0.120008	0	12.4446	9.00508	9.8345	12.2312	12.8692	12.4398
JUN	NM_002228	1.19984	0.262843	0.0204368	0.0968077	0	10.8757	11.6112	11.3337	15.8078	11.939	12.8372
STX7	NM_003569	1.19942	0.26234	7.20163e-07	1.18562e-05	0	65.6513	65.1185	67.0318	76.2643	78.1289	82.8553
PNRC1	NM_006813	1.1992	0.262072	0.00259993	0.0185443	0	15.1417	16.15	15.6954	17.8512	18.0256	20.4721
ADGRB1	NM_001702	1.19818	0.26085	1.1035e-05	0.000145456	0	53.9476	51.7925	49.5267	59.193	62.1619	64.6851
FAM171B	NM_177454	1.19815	0.260814	1.1763e-06	1.87163e-05	0	54.1267	53.8222	53.379	64.033	62.766	66.4999
SLC27A1	NM_198580	1.19799	0.26061	0.0134419	0.0703213	0	14.5389	11.7226	12.2458	16.2403	14.0291	15.866
TBC1D9	NM_015130	1.19753	0.260065	4.57575e-08	8.76783e-07	0	85.4416	89.891	89.151	104.24	105.928	106.56
RCN1	NM_002901	1.19741	0.259922	1.63413e-09	3.63154e-08	0	340.846	347.279	336.168	403.033	405.094	418.379
FAM83B	NM_001010872	1.19735	0.259841	0.0308196	0.131409	0	8.31415	6.77924	7.16604	9.42734	8.53439	8.69381
LOC100130451	NM_001242575	1.1972	0.259668	0.0337317	0.140918	0	6.90505	7.4017	6.73423	9.29613	7.6017	8.29644
EXOC3L2	NM_138568	1.19708	0.259524	0.0526066	0.19325	0	6.46683	5.37447	6.24421	8.15902	6.89372	6.60032
SLC35F2	NM_017515	1.19707	0.259508	9.63925e-08	1.77534e-06	0	76.5488	77.1366	79.6148	91.7125	95.0092	92.5547
NPTX1	NM_002522	1.19697	0.259384	2.5759e-09	5.63139e-08	0	219.925	224.807	214.122	264.505	260.352	263.775
GPR65	NM_003608	1.19655	0.258879	0.00906621	0.0514687	0	9.62882	9.78982	8.869	11.4294	10.9845	11.4367
JAZF1	NM_175061	1.1965	0.258825	0.000608281	0.00535115	0	18.662	18.9354	17.8496	21.7363	22.5973	22.0108
FREM2	NM_207361	1.19566	0.257807	0.00154359	0.0117807	0	112.185	117.827	109.693	158.593	127.992	119.593
LOC101928336	NR_110396	1.19527	0.257342	0.00242187	0.0174439	0	16.9188	17.5936	15.5887	20.0185	21.046	18.8221
FAM110B	NM_147189	1.19517	0.257221	0.00333478	0.0229146	0	21.2599	18.1434	18.4925	24.3945	23.414	21.3905
CCDC3	NM_031455	1.19511	0.257147	0.0301437	0.12969	0	6.79852	7.4017	6.99623	8.64497	9.02249	7.66645
PREP	NM_002726	1.19503	0.257044	0.0727054	0.239546	0	42.791	56.375	38.5496	69.2448	47.9202	47.4137
CTXN1	NM_206833	1.19491	0.256898	0.00140802	0.010859	0	24.5551	26.0634	22.2404	30.8672	28.9739	27.2227
BSN-AS2	NR_038866	1.19473	0.256682	0.0122538	0.0659888	0	10.5852	9.71231	9.43181	12.7099	11.5451	11.2671
CEACAM22P	NR_027754	1.19377	0.255526	0.0126711	0.0672929	0	11.8635	12.9288	10.4895	14.2771	13.2148	14.6302
GLIPR1L2	NM_152436	1.19376	0.255516	0.00516024	0.0323699	0	19.185	18.078	22.6528	24.8027	24.1751	22.5487
SMA5	NR_034021	1.19363	0.255354	0.000799735	0.00677674	0	18.4635	18.4655	17.5415	21.6416	22.288	21.09
RFX7	NM_022841	1.19306	0.254668	4.12599e-06	5.85992e-05	0	124.33	136.156	132.167	166.475	146.945	155.044
FBXO10	NM_012166	1.19288	0.25445	5.35943e-06	7.4671e-05	0	47.5025	50.6736	48.2167	59.0691	57.7352	57.8279
NEDD4	NM_006154	1.19267	0.254192	0.0425933	0.16728	0	5.23206	5.62878	5.27386	6.15207	6.43704	6.65605
LOC100288162	NR_103772	1.19251	0.253998	0.265468	0.533053	0	5.4887	4.36933	3.08086	6.69147	3.49881	5.24343
EP400NL	NR_003290	1.19216	0.253584	0.0363873	0.149499	0	6.13029	6.02841	5.57224	6.95631	7.01212	7.17215
LINC01419	NR_122034	1.19211	0.253511	0.0658099	0.223914	0	6.13029	4.92155	6.47709	7.48356	6.40805	7.00739
RTN4IP1	NM_032730	1.19182	0.253165	0.000230468	0.00230383	0	29.1697	29.1805	27.0243	34.5507	34.6643	32.5388
SCARNA21	NR_003000	1.19181	0.253151	0.000535809	0.00480798	0	34.5785	31.6776	33.1399	36.1057	41.5798	40.7747
HTRA1	NM_002775	1.19177	0.253106	0.000252913	0.00249724	0	29.6298	29.9846	32.7202	36.5431	38.0109	35.4876
TASP1	NM_017714	1.19125	0.252474	0.00244097	0.0175658	0	13.8464	14.4692	14.5989	16.5221	17.5521	17.0484
ZFHX2	NM_033400	1.19061	0.2517	0.0296846	0.128469	0	9.52471	9.00508	9.09704	11.8376	11.7288	9.32864
SLC9A7P1	NR_033801	1.19028	0.251301	0.100173	0.296049	0	5.23206	3.87281	4.0027	5.47174	5.47052	4.6619
NBPF7	NM_001047980	1.19011	0.251096	0.00404494	0.0267683	0	16.5411	15.0698	16.4935	17.5426	19.6132	20.0941
ABCC5	NM_001023587	1.18965	0.250541	0.0128019	0.0678979	0	16.3111	16.3365	17.7186	18.1744	18.6249	23.1205
PTPRG	NM_002841	1.18956	0.250426	8.16566e-07	1.32807e-05	0	107.007	110.246	108.218	137.122	125.774	124.277
ITIH5	NM_001001851	1.18927	0.250073	0.0157627	0.0794259	0	8.25604	8.58365	7.99569	9.61929	10.0277	9.89079
PTPRD	NM_002839	1.18908	0.249847	0.0180872	0.0883231	0	13.4058	13.0353	13.8736	18.4902	15.027	14.4243
CCDC144B	NR_036647	1.18903	0.249787	2.26469e-07	4.03294e-06	0	93.5814	93.9939	96.6324	116.525	109.768	111.643
VIM	NM_003380	1.18899	0.249737	8.15611e-10	1.89067e-08	0	876.923	878.531	871.797	1036.58	1053.47	1033.73
GOLGA6C	NM_001164404	1.18895	0.249685	0.321522	0.591363	0	5.78649	3.12683	7.68518	6.45335	5.10324	8.18013
POU4F1	NM_006237	1.18802	0.248556	0.000120765	0.00128694	0	29.7121	30.0476	29.5714	34.1377	35.8725	36.1176
DECR2	NM_020664	1.1879	0.24841	6.91858e-06	9.49187e-05	0	65.1816	60.4101	60.0598	72.9939	75.8551	71.6876
METAP1	NM_015143	1.18763	0.248088	8.07287e-08	1.50055e-06	0	122.727	120.069	115.821	144.695	141.654	139.561
ERBB3	NM_001005915	1.18755	0.247992	0.0736778	0.241609	0	6.74768	6.02841	5.2035	7.87717	6.37905	7.09946
C3orf67	NM_198463	1.1874	0.247802	0.0240171	0.109833	0	10.7256	11.2309	12.8523	12.2701	13.9083	15.1536
FBLN5	NM_006329	1.18725	0.247624	0.00914329	0.051797	0	14.2846	14.0187	14.1792	17.0664	18.3881	14.984
PTP4A1	NM_003463	1.18671	0.246961	0.14307	0.371548	0	103.639	153.496	89.4178	174.549	114.905	121.805
C19orf68	NM_199341	1.18667	0.246915	0.0673258	0.226955	0	6.64357	6.80588	8.1655	9.47108	8.86785	7.31269
EIF4EBP1	NM_004095	1.18664	0.246878	2.16944e-07	3.87187e-06	0	201.341	222.056	213.438	253.421	253.089	249.184
IVNS1ABP	NM_006469	1.1862	0.246347	1.72346e-08	3.4585e-07	0	169.319	165.356	169.879	198.149	197.272	203.083
LOC286437	NR_039980	1.18578	0.245839	0.000478032	0.00438713	0	32.8402	31.5057	31.7305	37.8989	35.4448	40.5857
NCCRP1	NM_001001414	1.18573	0.245774	0.119216	0.329129	0	6.16177	4.85373	5.00216	5.35026	6.07459	7.56953
IFNGR1	NM_000416	1.18564	0.245661	5.24093e-05	0.000609202	0	45.614	49.8864	51.0356	58.4252	56.3338	58.9813
ANXA1	NM_000700	1.1854	0.245377	1.51862e-06	2.37417e-05	0	141.389	148.925	159.7	174.663	178.026	180.758
THAP2	NM_031435	1.18538	0.245351	0.0456216	0.174753	0	10.7764	8.08956	11.2803	12.4183	11.5451	11.7735
ZSWIM4	NM_023072	1.18514	0.245061	0.00863069	0.0493435	0	17.7929	16.4068	17.1412	22.9245	18.637	19.2897
LINC01296	NR_122111	1.18512	0.24503	0.00126094	0.0100018	0	18.9598	18.5527	19.3415	21.5517	23.3367	22.4905
CBL	NM_005188	1.18451	0.244292	0.000430899	0.00400007	0	138.455	127.592	129.949	174.911	154.76	139.397
ALG1L9P	NR_073387	1.18444	0.244204	0.0266802	0.118584	0	7.70887	8.29301	7.75068	9.85011	8.69387	9.59275
AXIN2	NM_004655	1.18426	0.243984	0.00140662	0.0108585	0	19.6499	21.0886	22.1943	25.5947	24.1389	24.7972
PODXL2	NM_015720	1.18416	0.243859	3.71177e-08	7.26769e-07	0	126.025	130.654	126.699	151.105	152.885	149.99
MARK1	NM_001286129	1.18391	0.24356	0.14518	0.374654	0	4.36771	3.54584	5.46065	4.57761	5.35454	5.90249
FZD10-AS1	NR_033834	1.18337	0.242902	0.0434571	0.169685	0	6.13029	6.02841	6.2151	7.31348	6.78499	7.64707
MAFA	NM_201589	1.18313	0.242611	0.0967491	0.288744	0	4.39919	5.37447	4.50728	6.07918	5.90545	4.91389
PRKXP1	NR_073405	1.18273	0.242117	0.000488023	0.00444846	0	33.7747	30.968	29.6151	36.7618	37.2498	37.5908
ADAMTS1	NM_006988	1.18245	0.241779	0.000486131	0.00443622	0	25.2378	25.4966	25.9666	29.7399	29.1117	31.8458
KRT42P	NR_033415	1.18237	0.241686	0.134618	0.356821	0	4.10623	5.85645	5.49218	5.77303	5.40286	7.09946
SREK1IP1	NM_173829	1.1823	0.241601	0.00015191	0.0015792	0	64.1187	67.773	72.5531	74.8137	80.9608	85.9398
SHISA9	NM_001145205	1.18165	0.240807	0.101082	0.297129	0	8.17372	6.6533	6.57898	10.1611	7.58237	7.55499
VARS2	NM_001167734	1.18144	0.24054	0.0169626	0.0840522	0	24.6761	25.0825	23.4631	27.2397	25.0958	34.1743
DST	NM_001723	1.18122	0.240281	0.0749533	0.24381	0	5.33616	5.6966	6.41402	7.28432	6.01419	7.31269
USP45	NM_001080481	1.1808	0.239763	0.000539519	0.00482517	0	28.4482	31.7188	31.7305	35.6344	35.9981	36.8809
GFPT2	NM_005110	1.18059	0.239504	3.83619e-05	0.000462295	0	45.2363	44.277	46.6399	52.4408	52.5571	55.7441
ZNF80	NM_007136	1.18049	0.239388	0.0851176	0.266554	0	6.40146	5.81285	6.04043	5.91396	7.70802	7.92814
RAB39A	NM_017516	1.17993	0.238697	0.0101503	0.0565485	0	12.9579	12.7544	15.0016	15.8078	16.1264	16.1058
SOX8	NM_014587	1.17891	0.237454	0.0018625	0.0139248	0	29.5281	25.3368	28.6108	34.4632	32.5911	31.3588
USP54	NM_152586	1.1782	0.236588	1.68005e-05	0.000214446	0	63.4965	65.0119	60.8119	77.8169	73.0643	72.1819
C2orf27A	NM_013310	1.17815	0.236529	0.0390178	0.156976	0	10.929	11.2624	13.0561	12.6127	15.9017	13.0116
FGFBP3	NM_152429	1.17794	0.236264	0.0287761	0.125209	0	8.64827	8.16706	9.65014	9.9473	10.4046	10.8237
LOC100506730	NR_037847	1.17793	0.236257	0.0139896	0.0722962	0	13.6745	11.5773	13.0318	14.695	14.493	15.9096
HERC2P3	NR_036432	1.1776	0.235845	3.1586e-06	4.62439e-05	0	186.959	171.397	189.791	218.748	208.17	218.581
SPICE1	NM_144718	1.17732	0.235513	0.000688896	0.00596279	0	27.073	28.3474	30.2167	34.507	33.4175	32.8998
KCNC1	NM_004976	1.17721	0.235375	0.0045937	0.0297717	0	14.1539	15.5688	14.5989	17.7613	17.2766	17.1405
ADCK3	NM_020247	1.17719	0.235345	8.1532e-05	0.000905949	0	49.7033	44.8655	46.0965	55.9663	54.1688	55.4582
CCDC144CP	NR_023380	1.17711	0.235243	0.000482969	0.0044273	0	30.6636	32.707	31.5485	39.1721	35.9401	36.6216
PCNT	NM_006031	1.17663	0.234664	0.110361	0.31337	0	5.61217	4.24823	5.531	6.69147	5.51884	5.90249
PPIC	NM_000943	1.1766	0.234622	0.00136728	0.010626	0	20.8362	20.781	20.0208	23.2622	24.5666	24.6955
LOC100130744	NR_046285	1.17634	0.234304	0.103599	0.301862	0	6.36756	6.15194	5.40243	8.31938	6.07459	6.69239
NDUFAF3	NM_199069	1.17625	0.2342	0.0670709	0.226575	0	6.33851	5.26548	5.88518	7.08994	7.13535	6.34832
C2orf48	NM_182626	1.17614	0.234065	0.0963385	0.288265	0	4.53719	5.81285	5.97251	6.88099	6.01419	6.30471
LINC00483	NR_073199	1.17594	0.23382	0.336366	0.606361	0	2.56155	5.09594	5.65714	6.17637	5.65416	3.82838
LINC00506	NR_047469	1.17576	0.233598	1.22256e-06	1.9376e-05	0	191.463	192.117	206.272	236.685	223.61	233.235
MELK	NR_046337	1.1756	0.233393	0.089554	0.275779	0	5.74291	5.81285	6.81671	6.4242	8.2541	6.92016
FAM86C2P	NR_024249	1.17543	0.233188	0.00385405	0.0258228	0	19.6983	18.0029	21.0421	22.9828	23.6073	22.459
SF1	NM_001178030	1.17528	0.233009	0.101702	0.297904	0	5.26353	4.64544	5.03612	5.27494	6.73183	5.55842
LOC101928137	NR_110130	1.17507	0.23275	0.000226957	0.00227154	0	50.9793	50.4483	57.2361	62.3614	59.8809	64.2005
TBC1D22A	NR_104292	1.17473	0.232327	0.14368	0.37233	0	5.26353	4.64544	4.45391	6.12777	4.44359	6.30471
CCDC136	NM_022742	1.17462	0.232195	0.0195325	0.0936954	0	11.5367	11.0541	11.7097	14.4617	12.1129	13.7192
RALA	NM_005402	1.17424	0.231727	9.48096e-08	1.75018e-06	0	172.442	170.68	173.043	198.727	201.684	205.691
BTBD7	NM_018167	1.17401	0.231442	0.0254811	0.114261	0	12.4446	11.1897	14.2472	15.1955	15.2445	14.0342
SASH1	NM_015278	1.17399	0.231418	0.000198154	0.00201577	0	67.1233	69.5072	64.3318	84.8801	72.9604	78.0941
EBLN3	NR_036592	1.1739	0.231311	4.93272e-05	0.000580062	0	59.0537	61.4395	54.8636	69.495	66.893	69.4681
LOC100287792	NR_040021	1.17374	0.231111	0.0414027	0.163403	0	8.76448	7.89095	8.39353	10.7928	9.65073	8.96034
LOC100128006	NR_104607	1.17373	0.231099	0.0624502	0.216124	0	8.31415	8.70959	6.6469	9.7675	9.24962	8.76893
LOC283299	NR_036678	1.1737	0.231059	0.0403653	0.160645	0	15.6211	11.8631	11.6636	15.3802	15.1502	15.4201
EIF2B5-AS1	NR_046593	1.1732	0.230452	0.0458862	0.175433	0	6.58547	6.54915	6.81671	8.0181	8.00522	7.38538
GBE1	NM_000158	1.17316	0.230403	0.00283901	0.0199672	0	26.2014	30.5926	30.583	34.9881	32.4752	35.0466
LRRC25	NM_145256	1.17313	0.230366	0.0585794	0.206519	0	7.2537	7.55187	7.20243	9.34473	8.9645	7.51138
ASAH1	NM_177924	1.17302	0.230224	0.145849	0.375179	0	3.61474	5.33329	4.93423	4.86431	5.7943	5.62626
WDR36	NM_139281	1.17257	0.229669	1.3339e-06	2.10578e-05	0	191.598	190.555	201.86	219.506	229.361	235.925
IARS2	NM_018060	1.17245	0.229528	5.95643e-07	9.94835e-06	0	358.545	372.623	389.479	447.094	436.216	430.596
LINC00638	NR_024396	1.17221	0.229232	0.0941114	0.284343	0	5.90755	5.0257	4.8372	6.71091	6.11809	5.66019
SIX1	NM_005982	1.17221	0.229228	0.000464871	0.00429075	0	28.6274	27.0879	27.2232	32.4417	32.3278	32.454
TPP1	NM_000391	1.17197	0.228941	0.000559021	0.00498301	0	42.3455	40.4914	38.1615	48.9153	48.4276	44.4673
HLTF	NM_003071	1.1718	0.228729	0.063503	0.218796	0	20.2358	18.0029	23.7105	22.1883	21.2176	29.1878
RDH10	NM_172037	1.17179	0.22871	7.88509e-06	0.000106906	0	62.9638	62.2823	63.6065	72.3135	73.0208	75.9618
CDCA7	NM_031942	1.1715	0.22836	0.0901468	0.276429	0	5.57343	4.64544	5.75418	6.016	6.73183	5.96549
RMRP	NR_003051	1.17146	0.228303	0.00122621	0.00978419	0	9032.02	9035.36	9049.74	9064.1	11335.4	11367
DLX6-AS1	NR_015448	1.17136	0.228183	0.0103328	0.0572886	0	13.5777	13.5924	14.3369	17.3823	15.5393	15.7012
UCKL1-AS1	NR_027287	1.17097	0.227709	0.0306617	0.130941	0	11.7957	10.1289	10.4191	11.8814	12.1371	13.8573
BDH2	NM_020139	1.17086	0.227563	0.000536868	0.00481212	0	44.2679	45.8005	51.4771	56.2336	53.9416	55.5551
ANKRD18B	NM_001244752	1.17085	0.227562	0.00206643	0.0152655	0	41.8903	36.8826	39.8669	50.5821	43.9357	44.3971
DUXAP10	NR_110526	1.17084	0.227549	0.00337879	0.0231775	0	31.1163	35.3543	34.2776	42.7972	36.3606	38.8072
ING1	NM_198219	1.17046	0.227077	0.0915584	0.279562	0	5.0311	5.09594	4.91968	5.16074	6.19058	6.2611
CLMN	NM_024734	1.17044	0.227047	0.0224685	0.104469	0	14.4202	15.1425	16.0544	19.9699	17.6874	15.7375
TMEM33	NM_018126	1.17038	0.226982	1.42346e-07	2.58047e-06	0	444.567	457.84	463.687	524.461	528.142	546.252
RAPGEF5	NM_012294	1.16967	0.226105	0.000215211	0.00216472	0	42.5537	42.8141	40.9512	51	46.7507	50.0064
ASTN2	NM_001184735	1.1695	0.225889	0.000251694	0.00248825	0	63.8064	61.3184	71.2844	76.1015	74.5455	79.0536
GNG5	NM_005274	1.16938	0.225743	0.00362723	0.024589	0	29.1262	33.8502	31.7305	39.7989	34.8794	36.074
STYX	NM_145251	1.16921	0.225537	0.0303786	0.130173	0	8.01877	8.41411	8.08787	9.78208	9.53475	9.3553
RAP2B	NM_002886	1.16866	0.224849	6.51102e-07	1.08075e-05	0	129.627	135.856	128.392	151.552	154.223	154.531
TIMP3	NM_000362	1.16852	0.224682	0.0173763	0.0856129	0	13.3719	13.0765	13.0318	16.493	15.8171	13.8258
FAM117B	NM_173511	1.16852	0.224681	5.38003e-05	0.000620897	0	69.4137	67.2911	68.3685	85.2129	78.4865	75.9376
CAMTA1	NM_015215	1.16847	0.224621	0.0137821	0.0715909	0	11.2752	11.6887	10.7976	13.2226	13.1882	13.0407
SNORD97	NR_004403	1.16844	0.224582	0.0748149	0.243519	0	6.94137	7.02871	7.3407	8.40685	9.29312	7.20123
TNRC6C-AS1	NR_040071	1.16816	0.224238	0.0562671	0.201421	0	11.7957	11.0154	9.02426	11.3954	12.1637	13.6319
KATNB1	NM_005886	1.16816	0.224232	6.3275e-07	1.05463e-05	0	126.417	124.841	126.272	148.772	149.574	142.668
NEIL3	NM_018248	1.16812	0.224192	4.74244e-05	0.000559317	0	46.5583	47.5637	48.3186	55.3929	54.6714	56.3256
MIR34AHG	NR_132742	1.16794	0.223968	0.0852701	0.266634	0	8.82259	7.50343	6.70027	9.55855	9.29312	8.04444
TUBGCP5	NM_052903	1.16773	0.223707	0.0136518	0.0712348	0	18.5749	22.2027	23.1089	23.719	24.3733	26.5103
C3orf58	NM_173552	1.16768	0.223646	0.0123318	0.0662166	0	25.4121	23.1933	19.8388	27.4413	26.7993	25.6841
ZNF891	NM_001277291	1.16734	0.223229	0.134112	0.356222	0	6.50799	6.36992	9.16496	8.94139	7.74185	9.05
WHSC1	NM_133334	1.16721	0.223068	0.000461336	0.004263	0	41.0284	39.9125	40.3448	47.9822	49.4666	44.1184
TMEM35	NM_021637	1.16707	0.222897	0.0199587	0.0952752	0	16.5726	16.9614	13.7644	18.9956	18.794	17.4143
DISC1	NM_001164539	1.16705	0.222863	0.0832864	0.262347	0	6.06008	5.81285	6.47709	6.66717	8.05597	6.69239
STEAP1B	NM_207342	1.16674	0.222484	0.0432417	0.169089	0	10.0961	11.9478	11.8941	12.1681	12.6566	14.7732
SCLY	NM_016510	1.16674	0.222479	0.115634	0.321995	0	4.60014	5.16375	5.30782	5.0271	6.35005	6.20779
PDGFRL	NM_006207	1.16661	0.222319	0.0138592	0.0718521	0	13.3477	12.5897	13.0973	16.1601	15.1116	14.2692
RNF207	NM_207396	1.1662	0.221817	0.00107968	0.00875354	0	33.3873	30.7984	30.3574	35.7267	36.8293	37.7023
ANP32A-IT1	NR_026808	1.16594	0.221494	0.0309404	0.131625	0	17.1609	14.0477	14.2472	19.4694	17.0229	16.5105
SLCO1A2	NM_134431	1.16584	0.221371	0.154643	0.38984	0	6.36756	6.44258	5.03612	8.04726	7.13535	5.62626
ABCC6P2	NR_023387	1.16559	0.221061	0.208754	0.466229	0	5.10131	4.7617	7.05445	6.21524	5.51884	7.98629
KCNE4	NM_080671	1.16552	0.220968	0.0331737	0.138947	0	10.1324	9.30057	9.1965	10.9338	11.939	10.4965
C4orf27	NM_017867	1.16527	0.220664	0.0298075	0.128862	0	17.2239	21.3816	19.7879	25.6798	21.3312	21.0367
KLHL15	NM_030624	1.16495	0.220273	5.67161e-05	0.000650824	0	82.3425	79.6652	87.3752	93.2578	95.6471	101.614
BREA2	NR_015445	1.16493	0.220243	0.0636078	0.218796	0	6.79852	6.20522	6.95741	7.31348	7.95448	7.98629
FAM9B	NM_205849	1.16491	0.220224	0.0716748	0.237552	0	6.53704	6.33117	5.61833	6.97818	7.31899	7.24
DKFZP434L187	NR_026771	1.16491	0.220219	0.000127728	0.00135576	0	50.6597	47.8301	51.0113	59.764	58.3055	56.0882
SIX4	NM_017420	1.16463	0.219876	4.99969e-05	0.000585378	0	55.5237	56.6172	53.5488	65.7581	64.7763	62.4365
ZBTB44	NM_014155	1.1646	0.219839	0.00155154	0.0118301	0	25.7511	25.4797	27.8345	30.0509	30.5276	31.5017
TRIP13	NM_001166260	1.16451	0.219727	0.0793523	0.254063	0	6.20051	5.51252	6.70027	7.42282	7.2465	6.77478
VARS	NM_006295	1.16418	0.219318	0.000820696	0.00691803	0	6985.09	6634.32	6998.79	7502.86	7461.41	9039.1
LOC101926898	NR_125837	1.164	0.219085	5.18292e-06	7.28408e-05	0	131.307	132.441	139.522	161.779	150.613	157.017
KIAA1024	NM_015206	1.16383	0.218886	0.14257	0.370883	0	6.16177	4.92155	6.4407	7.2503	7.4084	5.73772
ZSWIM6	NM_020928	1.16376	0.218796	0.0743263	0.242553	0	35.6874	42.2788	33.0841	53.1284	36.2833	39.8297
SH3PXD2A	NM_014631	1.16372	0.218749	0.0226801	0.10515	0	17.3571	17.3659	17.0394	22.1883	20.7754	17.2762
KLF15	NM_014079	1.1634	0.218345	0.000615163	0.00540579	0	40.5684	40.7336	36.6647	45.5744	46.0355	45.6352
CBLB	NM_170662	1.16333	0.218263	0.00465782	0.0300678	0	17.6549	17.0123	16.6706	20.0525	19.8427	19.83
LINC01567	NR_122072	1.16322	0.218118	0.106301	0.30648	0	8.50784	6.85432	6.47709	9.42734	7.77567	8.20436
HCG8	NR_103542	1.16308	0.217955	0.125111	0.340825	0	32.368	26.5696	27.8345	25.5704	32.219	43.1347
EXT1	NM_000127	1.16294	0.217779	0.000305251	0.00295259	0	52.4949	48.7432	46.8291	58.6779	57.194	56.3256
ZC3H6	NM_198581	1.16245	0.217174	0.000342461	0.00326166	0	43.1009	44.277	40.7062	51.2697	48.575	49.0517
MTBP	NM_022045	1.16244	0.217162	0.00441239	0.0287984	0	21.8289	20.781	21.5563	23.634	26.5455	24.4095
TMEM212	NM_001164436	1.16222	0.216884	1.89467e-05	0.000239243	0	68.7649	67.3322	71.9563	81.8478	80.4243	79.5334
TRIM66	NM_014818	1.16212	0.216756	0.00189739	0.0141593	0	29.0172	28.7591	27.6065	35.1387	31.5256	32.5655
MTA3	NM_001282755	1.1621	0.216732	0.0437936	0.169863	0	8.60953	9.89154	8.79623	10.822	11.0377	9.86413
HERC2	NM_004667	1.16193	0.21652	0.00169783	0.0128123	0	355.886	335.092	330.409	449.125	371.744	365.915
OR51E2	NM_030774	1.16189	0.216477	0.0983008	0.291994	0	8.50784	7.80376	8.91752	11.6335	8.56339	9.12026
ABCC5	NM_005688	1.16154	0.216033	3.8705e-05	0.000465325	0	61.901	58.8309	58.2356	70.4621	68.1157	69.3033
ARAP2	NM_015230	1.16137	0.215822	0.0215444	0.101105	0	13.6213	17.0414	15.4431	17.4187	18.0812	18.0467
MED12L	NM_053002	1.16129	0.215722	0.00716194	0.0425373	0	36.053	32.4624	37.3973	45.3654	38.4048	39.2288
ZC3H12B	NM_001010888	1.16125	0.215681	0.0144574	0.0741906	0	15.8051	15.7189	15.8798	20.1181	17.0229	17.911
TPTEP1	NR_001591	1.16114	0.215543	0.00232747	0.0168392	0	36.3944	37.8029	35.8811	46.2231	39.6274	41.9716
ERCC1	NM_202001	1.16114	0.215536	0.181448	0.42762	0	3.53485	5.23641	4.05121	4.47313	5.22164	5.19496
KRT73-AS1	NR_126005	1.16111	0.215502	0.151056	0.383802	0	5.52259	4.07384	5.0628	5.53006	6.26307	5.22889
MMP17	NM_016155	1.16105	0.215429	0.00381025	0.0256144	0	51.9186	50.1892	43.1466	55.7817	59.8108	53.057
RPL23AP82	NR_026982	1.16103	0.215399	0.118825	0.328611	0	4.85194	4.95546	5.24474	5.3211	6.56269	5.59234
HMG20B	NM_006339	1.16098	0.215341	1.88716e-06	2.87783e-05	0	109.396	111.326	108.728	125.335	129.504	127.645
LOC101929762	NR_125931	1.16077	0.215087	0.129461	0.348935	0	6.02619	6.71385	4.8372	6.36588	6.86714	7.17215
AIM1	NM_001624	1.16026	0.214445	0.110711	0.313811	0	5.57343	7.55187	6.24421	7.17741	7.4084	7.88937
LCORL	NM_001166139	1.16015	0.214305	0.0814155	0.258778	0	9.00417	9.1504	8.82049	9.19409	9.76913	12.3332
ACACA	NM_198836	1.16005	0.214183	0.0605797	0.21174	0	9.74262	8.95664	8.13639	10.0153	11.405	9.71148
C8orf76	NM_032847	1.15968	0.213722	0.0951385	0.286054	0	5.71386	4.99421	5.40243	6.55054	5.97794	6.15691
TPPP	NM_007030	1.15958	0.213596	0.000980538	0.00805645	0	28.2594	28.6961	28.5671	32.8985	33.9636	32.3086
MACF1	NM_012090	1.15952	0.213533	0.00289245	0.0202723	0	130.76	141.373	136.604	180.349	150.057	143.54
MEIS1	NM_002398	1.15943	0.21341	0.000287896	0.00280829	0	41.1785	40.9298	40.7499	46.1794	47.089	49.1777
FDPS	NM_001135821	1.15942	0.213407	0.105589	0.304919	0	5.76712	5.51252	6.87493	6.93444	7.55337	6.56155
INHBA-AS1	NR_027119	1.15928	0.213232	0.128486	0.346887	0	4.69699	4.92155	4.24043	5.97227	5.0235	5.07381
RPPH1	NR_002312	1.15922	0.213159	9.84804e-07	1.57941e-05	0	15444.4	14439.5	15474.7	17575.4	17478.4	17527
IQGAP2	NM_006633	1.15905	0.212943	0.0642657	0.220172	0	6.99221	7.15466	6.47709	8.27565	7.74185	7.88937
SLC6A14	NM_007231	1.1588	0.212633	0.14812	0.378848	0	4.95605	5.125	4.76927	5.35026	6.78499	5.07381
PCF11-AS1	NR_133914	1.15879	0.212623	0.0673804	0.226955	0	10.0477	9.25455	9.09704	9.48565	11.1198	12.3041
SP3	NM_001017371	1.15872	0.212526	0.122726	0.336175	0	7.08906	7.55187	5.81968	7.10938	7.70802	8.8925
SREBF2	NR_103834	1.15861	0.212399	0.131715	0.352857	0	5.29743	4.28214	4.5558	5.16074	5.25305	5.96549
PRKAR2B	NM_002736	1.15859	0.212374	0.00469179	0.0301583	0	48.5097	52.4707	58.8178	57.0962	62.4035	65.6397
LINC00910	NR_027412	1.15825	0.211951	0.108864	0.31032	0	6.79852	5.23641	6.35094	6.92472	7.49055	6.88139
CCDC18-AS1	NR_034089	1.15817	0.211847	0.0201693	0.0958607	0	20.7006	16.8645	20.3725	21.0973	23.2014	22.8031
ZNF395	NM_018660	1.15814	0.211812	3.83956e-05	0.000462295	0	91.0344	90.7532	84.2507	105.943	102.239	99.9328
KIAA1211	NM_020722	1.15809	0.211744	0.00569592	0.0351292	0	46.321	41.8235	45.1553	57.5602	49.5391	47.2781
CFAP97	NM_020827	1.15782	0.211414	0.00197777	0.0146642	0	61.8017	55.8712	61.8938	63.9407	68.309	75.6565
C1R	NM_001733	1.15752	0.211031	0.000134342	0.00142223	0	56.7415	60.1291	55.5235	64.2177	67.6276	67.7042
HMHA1	NM_001282334	1.15733	0.210803	0.0244066	0.110758	0	15.9359	14.4692	14.9143	15.7106	19.026	17.7123
PCDHB8	NM_019120	1.1572	0.210643	0.183721	0.430461	0	8.23183	6.25851	10.1159	8.83449	10.8251	8.81496
PIAS2	NM_173206	1.15717	0.210603	0.121642	0.334486	0	7.22464	7.60031	9.86847	9.9473	8.42566	10.2034
LOC146880	NR_027487	1.15708	0.210484	0.0927193	0.282039	0	7.87835	7.02871	6.4407	8.11043	9.02249	7.56953
C16orf74	NM_206967	1.15707	0.210478	0.126695	0.343776	0	5.68239	6.41836	7.79434	8.35826	7.15227	7.51138
TMEM5	NM_014254	1.15702	0.210416	0.0544342	0.197003	0	7.80571	9.05352	8.7283	10.1611	10.1171	9.32864
HIVEP1	NM_002114	1.15698	0.21036	0.0192782	0.0928462	0	31.833	37.6092	33.448	45.1079	37.6751	36.263
LOC101928053	NR_120540	1.15681	0.210149	0.0471897	0.179228	0	10.6166	9.30057	10.3051	10.6519	12.4343	11.8752
RGS9BP	NM_207391	1.15663	0.209923	0.063549	0.218796	0	10.0477	10.7078	8.24798	11.2594	11.376	10.9133
KHDC1	NR_027005	1.15655	0.209827	0.0738296	0.241616	0	6.64357	7.80376	7.71186	8.22706	8.80502	8.59689
DKC1	NM_001288747	1.1562	0.209387	0.087821	0.272168	0	5.76712	6.0599	5.79299	6.36588	7.04837	6.95893
FLJ41941	NR_024417	1.15593	0.209053	0.116897	0.324616	0	6.90505	5.37447	5.83908	7.2503	6.52403	7.17215
LINC01515	NR_120647	1.15571	0.208778	0.116044	0.322692	0	4.82289	4.64544	5.24474	5.82648	5.35454	5.82495
STK25	NM_001271978	1.15559	0.208624	0.0896259	0.275792	0	8.2851	9.30057	7.49111	8.8029	9.33661	10.8406
SNORA62	NR_002324	1.15557	0.208599	0.172064	0.413724	0	5.31922	5.89036	5.00216	5.25307	6.01419	7.46776
TTPA	NM_000370	1.15553	0.208549	0.0771042	0.2488	0	7.44254	8.58365	7.30189	9.73106	8.53439	8.69381
DLG5-AS1	NR_024585	1.1554	0.208387	0.0542859	0.196555	0	14.0377	11.8631	15.5887	15.4239	17.2573	15.2554
RAPGEF2	NM_014247	1.15519	0.208124	0.00269677	0.0191335	0	58.5259	60.4101	59.662	77.1341	63.6503	65.5355
NPTN-IT1	NR_103844	1.15505	0.207951	0.0489349	0.183472	0	10.7546	10.9911	9.09704	12.0174	12.2748	11.3349
AHDC1	NM_001029882	1.15498	0.20787	0.0199597	0.0952752	0	24.4243	20.3837	19.8388	25.3032	25.8134	23.5518
ASB16	NM_080863	1.15492	0.20779	0.111399	0.314436	0	6.06008	6.52009	5.83908	6.7595	6.43704	8.07836
MORF4L2-AS1	NR_038978	1.15483	0.207678	0.0743004	0.242553	0	8.90975	7.15466	8.21887	9.34473	8.89201	9.8084
EDEM3	NM_025191	1.15445	0.207207	0.000146128	0.00152895	0	91.8963	101.769	100.186	117.074	108.299	113.868
EIF4G2	NM_001172705	1.15431	0.207029	0.115173	0.321264	0	7.16896	6.08412	6.73423	6.58456	8.40875	8.07836
FAM129A	NM_052966	1.15429	0.207011	0.000794081	0.00673591	0	54.7659	58.7001	53.8981	68.5183	63.863	60.8106
C1orf21	NM_030806	1.15403	0.206683	0.00145052	0.0111442	0	55.2259	51.422	57.5345	67.8453	61.3742	60.2558
LINC00672	NR_038847	1.15358	0.206117	0.0821371	0.260251	0	7.37475	8.0508	6.6469	8.11043	8.83402	8.51935
LOC100128164	NR_027622	1.15308	0.205493	0.137192	0.36144	0	5.33616	6.85432	7.27035	6.93444	7.4084	8.09775
GPC2	NM_152742	1.15292	0.205298	0.0737796	0.241616	0	8.13014	7.11106	7.3407	8.6887	8.9645	8.38367
CAMKV	NM_024046	1.15285	0.205208	0.000139989	0.00147619	0	60.4628	56.3145	57.7747	65.1361	67.7677	68.3293
MNX1	NM_005515	1.15283	0.205181	0.0274993	0.121156	0	13.0063	14.5782	14.7518	17.1247	16.6049	15.0785
TULP4	NM_020245	1.15271	0.205027	0.0166016	0.0825679	0	21.7805	20.781	20.5035	26.1584	25.0184	21.5213
ECE2	NM_032331	1.15264	0.204947	0.0476901	0.180684	0	9.2705	9.67356	9.05822	10.9338	11.376	9.96832
GLCCI1	NM_138426	1.15261	0.204901	0.000747643	0.00639067	0	47.5461	48.0675	50.7639	52.9972	58.4263	57.29
SPEN	NM_015001	1.15259	0.204877	0.0271546	0.120228	0	124.795	138.99	112.08	169.59	134.733	128.9
SPATA5	NM_145207	1.15231	0.204523	0.000117716	0.0012561	0	76.3236	69.6041	75.9687	84.5982	85.2376	85.8575
METTL22	NM_024109	1.15222	0.20442	0.0107095	0.0590119	0	18.2698	17.9181	17.2771	20.9491	19.2676	21.3905
MOB1B	NM_001244767	1.15212	0.204291	0.224923	0.485667	0	7.3118	5.23641	7.41348	9.09447	7.77567	6.13025
UBA1	NM_153280	1.15177	0.203848	0.0340156	0.141737	0	9.62882	9.71231	9.6938	11.3322	10.8734	11.238
RNY3	NR_004392	1.15172	0.203796	0.176492	0.420982	0	44.3623	72.8278	45.8005	69.2448	65.6269	52.851
TEC	NM_003215	1.15141	0.203398	0.110075	0.312776	0	7.11327	7.4017	6.31213	8.40685	8.59722	6.97831
IFIT5	NM_012420	1.15138	0.203367	0.00118372	0.00949215	0	53.6376	51.1967	58.0464	59.4749	64.728	63.333
ZNF488	NM_153034	1.15138	0.203363	0.140507	0.366818	0	4.28539	4.49527	4.96819	5.2968	5.62033	4.91389
NOTCH2	NM_024408	1.15136	0.203339	0.0574642	0.203854	0	186.872	202.607	174.508	269.734	189.417	190.207
C1GALT1	NM_020156	1.15134	0.203316	0.00573425	0.0352578	0	39.3143	37.2313	40.9949	42.943	42.73	49.6575
CXorf40A	NM_001171909	1.15131	0.203271	0.00702616	0.0418921	0	24.5551	22.2875	23.5359	28.3549	25.4534	27.2227
VWA2	NM_001272046	1.15123	0.203178	0.213721	0.472612	0	5.06984	4.85373	4.45391	5.41829	6.78499	4.34933
ULK2	NM_014683	1.1512	0.203142	0.0359809	0.148316	0	12.7932	11.0541	12.7213	14.4083	13.3477	14.3443
SMS	NM_004595	1.15098	0.202861	0.000140802	0.00148284	0	53.2745	53.6575	52.9617	62.4537	61.8019	59.7809
F5	NM_000130	1.15092	0.202783	0.209999	0.468231	0	4.36771	5.81285	5.30782	7.17741	5.35454	5.29673
TLN2	NM_015059	1.15084	0.202686	0.00585711	0.035931	0	96.3173	94.4104	103.027	128.431	106.786	102.853
NAB1	NM_005966	1.15082	0.202657	0.0026414	0.0187903	0	82.4103	79.6797	90.9704	91.8583	92.8079	106.56
PSD3	NM_015310	1.15049	0.202243	0.00641954	0.0388787	0	20.2358	21.8515	22.335	25.0699	24.7865	24.2617
RNU12	NR_029422	1.15049	0.202243	0.024265	0.110495	0	11.4326	12.1634	12.2652	13.8567	13.7705	13.6319
RAB11FIP3	NM_014700	1.15012	0.201789	0.0123148	0.0661849	0	83.9405	83.1892	66.5418	85.1425	96.6426	86.9672
IGF2BP1	NM_006546	1.15009	0.201744	0.00444907	0.0290143	0	40.871	45.3403	42.1229	53.6629	47.4224	46.5148
TOP1P2	NR_001283	1.15004	0.201682	0.125958	0.342237	0	5.4887	5.59972	4.86631	6.52139	5.83296	5.99699
MMAA	NM_172250	1.14975	0.201326	0.115623	0.321995	0	6.27556	8.0508	8.24798	8.27565	9.12881	8.55085
FAM132B	NM_001291832	1.1496	0.201136	0.00131725	0.0103368	0	36.7237	36.8462	34.576	42.3599	40.9612	41.0073
FBN2	NM_001999	1.14952	0.201029	0.0217003	0.101777	0	238.273	237.843	225.602	321.535	251.716	233.391
ZNF717	NM_001128223	1.14945	0.20094	0.220133	0.479301	0	5.52259	7.31451	8.4372	8.07641	9.49608	6.88139
CNNM1	NM_020348	1.14935	0.200814	0.00478517	0.0306608	0	53.7369	51.3711	45.4512	61.5134	56.7276	54.8088
FLJ33360	NR_028351	1.14913	0.200545	0.194635	0.44593	0	5.43543	5.85645	5.75418	8.15902	5.90545	5.52692
STOX2	NM_020225	1.14912	0.200529	0.00631717	0.0383739	0	30.8791	30.1348	28.4749	35.2942	35.9981	31.5429
CEP290	NM_025114	1.1486	0.19987	0.000251001	0.00248445	0	52.2479	54.5149	55.8097	63.1122	61.2171	62.4026
LOC101929227	NR_132790	1.14857	0.199844	0.0871543	0.271039	0	8.411	6.90276	7.58572	8.56722	8.921	8.81496
SHANK1	NM_016148	1.14837	0.199592	0.164492	0.402841	0	4.53719	5.44955	4.14097	5.11215	5.67832	5.43484
RGMB	NM_001012761	1.14786	0.198944	0.000314286	0.00302909	0	47.5461	49.9591	48.9518	56.9941	55.8022	55.3177
SLC1A5	NM_001145145	1.14775	0.198802	0.142797	0.370996	0	4.88099	4.64544	5.08464	5.53006	6.0456	5.19496
TRADD	NM_003789	1.14775	0.198802	0.0445371	0.171494	0	10.5174	9.71231	9.65014	11.2229	11.9752	11.0975
RADIL	NM_018059	1.14757	0.198582	0.00887081	0.0504305	0	43.9047	40.8862	36.7617	45.9413	49.8001	43.7501
FNIP2	NM_020840	1.14748	0.19847	0.00211915	0.0155411	0	57.2451	65.322	59.6135	74.3059	65.9168	68.8309
WDR4	NM_033661	1.14747	0.198458	0.252712	0.5158	0	4.41371	4.81014	6.70027	7.07051	5.25305	5.95095
LOC100128361	NR_036505	1.14738	0.198345	0.173373	0.415754	0	8.13014	6.9948	7.51779	10.6616	7.43256	7.88937
FAM66C	NR_026788	1.14719	0.198101	0.0878149	0.272168	0	8.58047	8.43591	9.98491	11.4586	9.80779	9.71148
FADS1	NM_013402	1.14688	0.197713	3.72868e-06	5.3713e-05	0	355.092	345.86	353.804	394.821	408.636	406.22
BRWD3	NM_153252	1.14682	0.197635	7.94958e-06	0.000107419	0	213.887	210.978	215.777	252.653	238.992	243.058
SEC24B-AS1	NR_039978	1.14649	0.197229	0.118763	0.328611	0	7.94614	6.02841	7.02291	8.11043	8.00522	7.95964
ADGRE4P	NR_024075	1.14618	0.19683	0.0141435	0.0729043	0	25.4243	21.309	23.5359	27.8155	26.9515	25.7761
ST8SIA2	NM_006011	1.14594	0.196536	0.025588	0.11455	0	15.5218	15.1425	14.7518	18.1233	18.1295	15.7933
RBM26-AS1	NR_038991	1.1457	0.196225	0.0159681	0.0803583	0	16.023	16.2324	16.0132	18.9956	18.9221	17.3852
GNB4	NM_021629	1.14566	0.196185	0.000410639	0.00383406	0	245.207	229.903	259.656	265.433	280.292	296.069
CNTNAP2	NM_014141	1.14556	0.196049	0.00196574	0.0145884	0	55.2259	55.8276	60.9671	66.0473	61.3162	69.6983
DKC1	NR_110021	1.14539	0.195843	0.103152	0.301169	0	7.94614	9.10681	9.02426	9.03858	9.49608	11.3349
LOC101927740	NR_109890	1.14538	0.195831	0.0163043	0.0816429	0	16.3111	16.8645	16.3747	19.3066	19.6856	17.7632
TRDMT1	NM_004412	1.14534	0.195776	0.00457762	0.0297085	0	31.1018	30.0476	33.9332	35.9235	36.9477	36.0304
LHX4-AS1	NR_037642	1.14529	0.195715	0.092786	0.282135	0	7.2537	6.74776	6.73423	7.60504	7.67902	8.46605
MMD2	NR_072989	1.14528	0.195697	0.107187	0.307824	0	7.67739	6.44258	7.79434	7.99623	8.36042	8.74227
TMED8	NM_213601	1.1452	0.195602	0.034702	0.144002	0	15.1611	14.9245	14.8173	19.1657	16.1893	16.0719
MLLT4	NM_001040000	1.14487	0.195182	0.0765201	0.247491	0	8.85164	9.58152	8.83989	10.8609	9.29312	11.0732
EEF2K	NM_013302	1.14469	0.194961	6.62111e-06	9.13035e-05	0	151.848	151.725	147.442	173.779	170.896	171.603
DAB2IP	NM_138709	1.14462	0.194869	0.13354	0.355183	0	7.44254	8.3802	6.9186	9.70919	7.58237	8.74227
MLANA	NM_005511	1.1444	0.194597	0.0330716	0.138591	0	10.8321	10.7586	10.9989	12.2701	12.3497	12.6773
SNORD27	NR_002563	1.14429	0.194458	0.0829156	0.261619	0	7.33601	7.93939	8.4372	8.88308	8.86785	9.38437
ATHL1	NM_025092	1.14419	0.194323	0.0101281	0.0564642	0	33.8619	28.7591	29.4768	34.1595	36.1141	35.1048
MTM1	NM_000252	1.14412	0.194242	0.00457291	0.0297018	0	39.6823	35.9574	42.1666	44.9742	44.6944	45.1167
UGDH-AS1	NR_047679	1.14411	0.19423	5.21947e-05	0.00060846	0	307.653	309.641	327.857	375.539	347.484	358.341
PML	NM_033238	1.14403	0.194119	0.220081	0.479301	0	4.44035	5.65785	6.6469	7.08994	6.40805	5.66019
LOC102724034	NR_120378	1.14402	0.194109	0.1023	0.299221	0	9.94357	7.50343	8.62642	10.1028	9.80779	9.91986
SETD7	NM_030648	1.14399	0.194071	1.10039e-05	0.000145283	0	200.634	208.221	211.042	239.469	234.329	235.358
ARHGEF26-AS1	NR_037901	1.14381	0.193841	0.0116799	0.0633212	0	21.565	21.6141	23.9288	25.8377	24.3419	26.5806
LOC389831	NM_001242480	1.14363	0.193619	0.0124079	0.0664641	0	49.052	56.903	59.4412	58.7994	61.6641	68.6879
LPIN1	NM_001261429	1.14357	0.193546	0.177886	0.422577	0	4.21276	5.37447	4.14097	5.27494	5.32071	5.10531
ZNF462	NM_021224	1.14356	0.193535	0.00180558	0.0135368	0	153.48	148.254	145.354	187.298	169.804	154.177
SHISA2	NM_001007538	1.14354	0.193506	0.160378	0.397472	0	5.84702	5.09594	5.2035	6.61372	6.52403	5.32823
HOXA7	NM_006896	1.14341	0.193346	6.17052e-05	0.000703073	0	86.1146	89.1401	86.3806	96.8343	101.067	101.256
TMPRSS11B	NM_182502	1.14336	0.193278	0.250052	0.513073	0	6.33851	6.15194	4.47817	7.60504	6.47087	5.32823
LOC101929468	NR_125926	1.14332	0.193224	0.217417	0.477253	0	5.10131	6.18585	5.37089	7.78484	5.4971	5.7668
ARID1A	NM_006015	1.14323	0.193119	0.147758	0.378282	0	18.1633	16.8088	14.5698	22.8516	18.8907	14.8992
HOXC10	NM_017409	1.14311	0.192968	0.0966712	0.288618	0	8.55626	10.1289	8.1655	10.7928	10.4481	9.45464
LOC284950	NR_038888	1.14311	0.192962	0.0748337	0.243519	0	10.8951	11.1074	11.3822	14.5784	11.4775	12.1103
RPS6KA3	NM_004586	1.14307	0.19291	0.000137535	0.00145412	0	139.549	150.412	146.004	174.416	158.502	165.425
PVRL3	NM_001243288	1.14305	0.192889	0.106823	0.307217	0	8.17372	8.81616	10.5671	11.3322	9.80779	10.3609
HERC2P9	NR_036443	1.14289	0.192687	3.4403e-05	0.000417966	0	112.374	114.145	119.756	133.441	130.367	131.948
WDFY1	NM_020830	1.14288	0.192678	0.000564807	0.00501787	0	79.9819	82.809	77.2448	85.9006	92.1314	96.3007
ATP6V1B2	NM_001693	1.14286	0.192645	8.12729e-05	0.000904315	0	158.187	154.394	157.051	171.223	188.999	176.498
LOC100131257	NR_034022	1.1428	0.192576	3.37965e-05	0.000411837	0	148.449	153.658	152.51	180.747	168.044	170.751
NDUFA11	NM_001193375	1.14275	0.192514	0.122579	0.33606	0	9.62882	8.12831	7.462	8.63525	9.94552	10.2397
LIX1L	NM_153713	1.14273	0.192488	8.07631e-06	0.000108949	0	151.335	152.772	150.167	169.989	174.047	175.078
LOC647859	NR_026578	1.14265	0.192387	0.055778	0.200382	0	14.643	17.1673	15.4844	19.241	15.7785	19.0256
HCG18	NR_102326	1.14258	0.192297	0.0409566	0.162437	0	79.7519	66.6928	88.627	95.0509	95.4779	78.0602
ABLIM1	NM_006720	1.14228	0.19191	0.166276	0.405953	0	4.76962	4.34026	5.49218	5.70986	5.32071	5.65049
GPATCH2	NM_001297754	1.14222	0.191835	0.250242	0.513143	0	6.74768	5.29939	6.99623	6.10833	6.52403	9.12026
NLGN2	NM_020795	1.14212	0.191708	0.00360084	0.0244924	0	99.0483	91.7414	81.9364	98.3408	105.653	107.493
INTS4P2	NR_027392	1.14207	0.191653	0.0160826	0.0807837	0	16.6114	18.1434	16.61	19.6419	19.3522	19.6701
NIPSNAP3A	NM_015469	1.14198	0.191539	0.00970757	0.0544962	0	40.181	35.0224	40.2453	41.5629	43.3727	46.9049
EPHA1-AS1	NR_033897	1.14171	0.191202	0.103146	0.301169	0	6.74768	6.47164	7.12237	8.0181	7.31899	7.88937
PDCD6	NR_073609	1.14169	0.19117	0.0549177	0.198309	0	15.0255	14.5079	17.5633	19.275	16.2762	18.2211
GPR37L1	NM_004767	1.14162	0.191079	0.146388	0.376206	0	7.44254	7.4017	9.72776	9.53425	10.0518	8.46605
HS3ST3B1	NM_006041	1.14141	0.190822	0.105269	0.304689	0	8.43036	9.62512	9.8345	9.26698	10.8734	11.6935
RNF157	NM_052916	1.14137	0.190772	4.23476e-05	0.000506101	0	97.6441	101.214	98.5682	113.201	111.846	114.43
VWA7	NM_025258	1.14127	0.190639	0.00971726	0.0545126	0	39.3651	39.0769	35.1461	39.8864	43.4959	46.2531
PRRT1	NM_030651	1.14083	0.190085	0.198254	0.451402	0	51.3594	45.5534	46.7855	36.9999	63.7567	63.1779
RDH11	NM_016026	1.14072	0.189946	0.0286458	0.124911	0	12.493	13.4132	13.255	15.0789	14.9159	14.6787
LINC01443	NR_104164	1.14072	0.189941	0.165582	0.404896	0	7.94614	7.80376	8.13639	8.56722	10.9845	7.69553
CDKN2B-AS1	NR_047532	1.14066	0.189867	0.0895677	0.275779	0	11.9265	12.2748	13.7644	15.8613	12.2458	15.2021
DENND1A	NM_020946	1.14064	0.189846	0.0194912	0.0935924	0	17.006	18.4655	18.7375	21.7363	19.8137	20.2856
PIK3CA	NM_006218	1.14059	0.18978	0.0195414	0.0936954	0	31.465	36.2964	31.8421	41.2033	37.6267	34.7801
SRL	NM_001098814	1.14057	0.189755	0.187227	0.435262	0	4.65825	5.4108	4.96819	6.25412	4.86161	6.03818
RPL15	NM_001253384	1.1402	0.189284	0.0364481	0.149581	0	28.3296	24.724	21.6582	27.7183	29.3436	28.1265
NES	NM_006617	1.14013	0.189197	2.56835e-05	0.000318262	0	235.98	233.987	234.359	273.267	273.018	256.739
SOX13	NM_005686	1.1401	0.189156	0.0005941	0.0052321	0	73.1374	67.8748	68.0361	77.45	83.3336	77.5513
ANKRD18A	NM_147195	1.14007	0.189119	0.0148869	0.0759119	0	41.9775	36.3449	42.5208	50.0451	43.6482	44.0797
PIK3AP1	NM_152309	1.14003	0.189072	0.00920158	0.0520907	0	30.0026	34.1602	34.3189	38.9874	36.665	36.6216
KLHL23	NM_144711	1.14002	0.189056	0.0983067	0.291994	0	7.14717	6.77924	7.56388	7.78484	8.33143	8.38367
CORO6	NM_032854	1.13997	0.188996	0.024619	0.111481	0	17.0932	15.903	16.855	17.5864	19.5721	19.6701
RGS16	NM_002928	1.13966	0.188598	0.0150786	0.0766957	0	27.303	27.7467	24.2782	29.6184	32.1465	28.6426
ZNF654	NM_018293	1.13963	0.188564	0.0163321	0.0816808	0	17.8195	19.2284	17.7186	20.7693	20.2027	21.4438
SLC5A5	NM_000453	1.13945	0.188338	0.027661	0.121603	0	15.3742	15.203	13.9973	16.2695	16.7595	17.7632
CRYBG3	NM_153605	1.13944	0.188322	0.0027009	0.019146	0	71.5516	74.0703	75.2798	91.9749	81.8548	77.8784
KIAA1147	NM_001080392	1.13941	0.188283	8.9489e-05	0.000982188	0	239.711	247.269	248.337	293.851	277.522	266.455
LINC00221	NR_027457	1.1394	0.188279	0.180579	0.42613	0	5.26353	5.37447	5.46065	5.11215	6.63035	6.60032
LOC101927666	NR_110809	1.13918	0.187994	0.049672	0.185425	0	11.0403	11.1897	11.2173	11.7016	13.2148	13.1861
NFE2L3	NM_004289	1.13899	0.187758	0.000972821	0.0080079	0	57.647	54.7765	53.083	64.2954	60.63	63.5899
HERC1	NM_003922	1.13879	0.1875	0.0102035	0.0567669	0	236.767	239.228	233.665	311.078	253.533	243.548
FIGNL2	NM_001013690	1.13854	0.187188	0.120816	0.332634	0	8.71848	8.88882	6.95741	8.94139	9.40668	9.62183
LOC101927027	NR_110204	1.13845	0.187072	0.100764	0.297019	0	9.97504	8.12831	10.4555	10.5402	10.7622	11.2113
SDC3	NM_014654	1.13804	0.186547	0.000290602	0.00283126	0	82.2554	86.5389	85.7305	92.2227	100.074	97.3596
ZNF184	NM_007149	1.13792	0.186404	0.0143553	0.0737536	0	23.9449	25.2835	26.4639	27.0429	28.3167	30.7724
VPS16	NM_022575	1.13778	0.186221	0.186659	0.434299	0	6.02619	7.4017	6.28787	8.22706	6.22199	7.98629
PRKCI	NM_002740	1.1376	0.185995	8.54637e-05	0.000944432	0	215.354	205.259	221.415	237.156	241.737	251.478
KIF13B	NM_015254	1.13698	0.185202	0.00199143	0.0147519	0	38.5056	38.0524	36.8879	43.0912	42.6019	43.2946
RABL6	NM_001173989	1.13679	0.184965	0.0322033	0.135657	0	14.0135	13.8515	13.3836	15.1955	16.3826	15.3135
ZNF292	NM_015021	1.13671	0.184864	0.000911795	0.00756734	0	84.1196	82.8768	89.345	103.419	93.1969	94.7742
GLB1L2	NM_138342	1.13667	0.184813	4.9601e-05	0.000581586	0	107.212	109.543	105.56	122.266	123.42	120.681
AKAP6	NM_004274	1.13647	0.184563	0.164334	0.402577	0	5.43543	5.56096	6.24421	7.28432	6.07459	6.23687
TTC27	NM_017735	1.13638	0.18444	0.191204	0.441582	0	5.06984	4.07384	4.5558	5.0101	5.56234	4.99628
GPC6	NM_005708	1.13623	0.184255	0.00480419	0.0307358	0	28.7243	27.3446	28.2566	32.4223	31.5473	31.8458
RIF1	NM_001177665	1.13611	0.184105	0.107972	0.308979	0	10.3987	11.771	9.58221	13.2226	12.1975	10.6565
WDR55	NM_017706	1.13609	0.184075	0.000397916	0.00374999	0	71.8494	72.5783	72.4197	78.3441	82.6981	85.3147
CXorf23	NM_198279	1.13608	0.184069	0.101974	0.298485	0	17.6064	20.3401	18.7181	25.1088	17.7502	21.5213
NT5M	NM_020201	1.13606	0.18404	0.0411822	0.162851	0	12.4446	14.2488	13.1434	14.7387	15.2445	15.2747
TXNIP	NM_006472	1.13603	0.184002	0.224178	0.484967	0	5.81313	5.6966	4.47817	5.44988	5.70732	7.00739
SHISA9	NM_001145204	1.136	0.183957	0.00118224	0.00948968	0	177.725	195.121	209.271	223.729	214.926	222.627
LOC646471	NR_024498	1.13579	0.183694	0.106495	0.306675	0	7.89287	7.4017	7.56388	8.66927	9.24962	8.04444
POM121L10P	NR_024593	1.13575	0.183648	0.0442964	0.170976	0	13.2218	12.9142	11.7534	14.1191	14.0822	14.8338
TLCD1	NM_138463	1.13562	0.183486	0.220786	0.479946	0	4.04328	5.0257	5.24474	4.86431	6.14708	5.24343
IMPG2	NM_016247	1.13562	0.183484	0.12927	0.348594	0	7.47644	6.80588	6.18598	7.81886	7.80709	7.62041
LINC00346	NR_027701	1.13555	0.183393	0.131477	0.352595	0	8.04783	7.89095	6.70027	8.94139	7.95448	8.81496
EIF5	NM_001969	1.13554	0.183383	0.00235284	0.0170075	0	45.3308	45.0351	43.8695	51.1603	53.0621	48.2085
RTKN2	NM_145307	1.13544	0.18325	0.00448851	0.0292242	0	55.9837	53.1755	61.559	61.5693	64.8319	67.4376
LOC105373609	NR_132317	1.1353	0.183078	0.0822744	0.26038	0	9.30197	8.88882	10.3051	11.1889	10.9604	10.2034
RRS1-AS1	NR_040434	1.13516	0.1829	0.191491	0.441612	0	4.88099	5.48104	5.91429	6.92472	5.85954	5.69411
CYP21A1P	NR_040090	1.13515	0.182888	0.292402	0.562961	0	8.14951	6.08412	4.96819	8.27565	7.46155	6.06241
LOC100506085	NR_037878	1.13508	0.182799	0.191415	0.441612	0	6.0964	5.94849	5.95795	5.77303	8.00522	6.65605
ZNF460	NM_006635	1.13501	0.182706	0.00121949	0.00974991	0	75.7329	79.4884	81.1989	95.5855	86.6633	86.0949
ADI1	NM_018269	1.13495	0.182624	0.0279503	0.122607	0	18.035	16.5812	17.0903	18.2715	20.5507	19.8615
PGM1	NM_002633	1.13481	0.182456	0.059056	0.207623	0	11.9773	10.9911	11.8674	12.7439	14.1837	12.6046
GLI3	NM_000168	1.13469	0.182295	0.00322679	0.0223438	0	57.0079	59.3468	55.9819	70.671	62.7273	62.1554
ZNF718	NM_001289930	1.13463	0.182223	0.228526	0.48983	0	4.69699	5.99208	6.10593	7.34263	5.97794	5.73772
SERAC1	NM_032861	1.13462	0.182211	0.0473792	0.179778	0	15.0836	13.2824	16.2146	16.7432	16.6991	17.1405
TMEM19	NM_018279	1.13455	0.182119	0.00056542	0.00501787	0	66.2808	62.0014	62.8884	73.4458	70.6625	72.7877
CNBD2	NM_001304367	1.13447	0.18202	0.14486	0.374105	0	7.94614	9.45558	7.20243	9.42734	8.59722	9.89079
CNOT6	NM_001303241	1.1344	0.181931	0.138704	0.363995	0	95.16	114.944	87.4868	139.782	92.4527	105.358
ADIPOQ-AS1	NR_046662	1.13437	0.181897	0.246223	0.509195	0	4.48393	3.76867	5.531	4.71853	5.51884	5.3985
ARL5A	NM_012097	1.1343	0.181798	0.0477983	0.180858	0	15.9698	15.6293	13.597	18.0626	16.9286	16.2779
DLEU2L	NR_002771	1.1343	0.181798	0.0933009	0.282742	0	21.841	21.0401	23.5892	22.8516	22.288	30.2587
PAQR8	NM_133367	1.13429	0.181784	0.049424	0.184756	0	13.6745	14.7695	14.7881	16.9838	17.221	14.8338
FAM86DP	NR_024241	1.13416	0.181627	0.00100568	0.00821965	0	50.0277	51.3711	52.8016	59.764	58.059	57.0671
USP32P1	NR_003190	1.13402	0.181441	0.0373505	0.152175	0	35.0628	39.7502	41.5116	49.6903	40.2073	42.0201
BRD4	NM_058243	1.13399	0.181402	0.10935	0.311266	0	21.3011	22.8397	17.7768	27.4681	21.5535	21.1966
BCKDHB	NM_183050	1.13383	0.181211	0.0139565	0.0722175	0	20.4101	19.4149	20.062	23.0873	22.4717	22.3451
PLEKHH2	NM_172069	1.13378	0.181146	0.028006	0.122718	0	16.0763	18.1434	18.0995	20.0525	19.1082	20.1596
ATP6V1E2	NM_080653	1.13375	0.181097	0.145581	0.37485	0	6.27556	7.89095	6.62264	8.04726	7.95448	7.56953
SLC2A4	NM_001042	1.13355	0.180846	0.0657265	0.223814	0	12.2461	11.9866	13.0973	13.6453	13.1495	15.5219
ZDHHC11	NM_024786	1.13343	0.180696	0.0250391	0.112928	0	18.8073	16.9614	18.2984	20.9005	20.8817	19.5005
UFL1	NM_015323	1.13336	0.180605	0.000549471	0.0049033	0	102.799	110.076	113.793	119.03	123.604	127.596
NEMP2	NM_001142645	1.13307	0.180238	0.0696654	0.232481	0	17.943	19.1945	20.2464	25.0699	19.8596	20.0941
TADA3	NM_133480	1.13298	0.180119	0.0815017	0.25895	0	11.6844	10.5939	10.4022	13.4242	12.3038	11.301
NKX2-4	NM_033176	1.13295	0.180084	0.133426	0.355183	0	7.28759	7.71656	8.39353	9.70919	8.78569	8.01537
MBTD1	NM_017643	1.1329	0.180024	0.00126176	0.0100018	0	68.4695	63.1276	67.0755	74.3691	72.2669	78.443
LOC440173	NR_027471	1.13276	0.17984	0.166935	0.406725	0	6.68231	6.80588	5.72264	8.07641	6.89372	6.79416
HERC2P2	NR_002824	1.13266	0.179718	0.000147538	0.00153771	0	658.726	629.518	683.922	754.542	717.015	762.245
HOXA10	NM_018951	1.13254	0.179567	0.0531142	0.193879	0	18.2262	20.4806	17.4323	22.8054	21.6839	19.0934
CCDC122	NM_144974	1.13254	0.179562	0.145479	0.374706	0	10.0065	13.6408	10.9164	11.6141	13.6739	13.8573
CDC42EP2	NM_006779	1.13237	0.17934	0.057329	0.203553	0	15.7325	16.8088	14.7518	15.9755	18.6877	18.8899
N4BP2	NM_018177	1.13221	0.179139	0.00127069	0.0100398	0	105.617	108.003	120.115	130.457	123.42	123.981
MFI2-AS1	NR_038285	1.13218	0.179104	0.192708	0.443657	0	8.20278	8.3802	6.41402	7.48356	9.22546	9.32864
FLG2	NM_001014342	1.13215	0.179071	0.123824	0.338836	0	7.62655	7.50343	6.87493	7.78484	8.36042	8.76893
UBR4	NM_020765	1.13203	0.178909	0.0302532	0.129944	0	297.866	299.12	285.283	393.689	311.235	293.835
LOC643406	NR_029405	1.13191	0.178764	0.000192619	0.0019719	0	98.903	97.157	103.595	112.346	113.866	112.971
NEXN-AS1	NR_103535	1.13164	0.178411	0.171757	0.41334	0	10.8031	11.2987	8.50997	10.8609	13.3187	10.4626
ASCC3	NM_006828	1.1316	0.17836	0.000232382	0.00231722	0	127.083	123.475	130.861	149.482	138.459	143.676
LINC00574	NR_026780	1.13132	0.178004	0.0746445	0.243099	0	13.4058	11.4101	11.7534	14.4083	12.8982	14.0681
JAM3	NM_032801	1.13117	0.177816	0.196736	0.448949	0	5.61217	6.61697	6.70027	6.2857	8.11879	7.00739
C12orf73	NM_001135570	1.13081	0.17735	0.0396347	0.158668	0	18.1633	17.4022	17.7186	18.2327	21.7975	20.2226
LOC100129434	NR_125368	1.13077	0.177301	0.000506824	0.00458357	0	248.747	260.648	273.585	309.251	282.945	293.176
PDE3B	NM_000922	1.13024	0.176628	0.000592354	0.00522243	0	68.1983	64.8666	65.6879	74.7092	73.3011	76.6306
LOC100287042	NR_036520	1.13021	0.176587	0.0823647	0.260395	0	12.1928	10.8918	10.0286	12.9067	12.2458	12.275
CCDC78	NM_001031737	1.13017	0.176545	0.0801977	0.255453	0	18.2698	17.7292	15.3121	17.0956	21.2635	19.6313
LOC101929486	NR_109868	1.13002	0.17635	0.339742	0.608503	0	5.0311	3.87281	6.10593	6.12777	4.39043	6.44525
TMSB15B	NM_194324	1.13001	0.17633	0.183252	0.429862	0	8.23183	6.9948	6.73423	7.08994	8.86785	8.85858
LINC01569	NR_039999	1.12997	0.176283	0.117858	0.326653	0	10.6481	12.3281	9.47062	11.4902	12.1637	13.0116
CLK1	NR_027856	1.12987	0.176157	0.278777	0.548633	0	6.94137	6.23429	8.62642	6.71091	7.95448	9.96832
SLC19A2	NM_006996	1.12979	0.176057	0.00667463	0.0401523	0	44.8151	44.3666	49.4976	50.3002	51.4432	54.9348
NEK8	NM_178170	1.12977	0.176032	0.0375228	0.152714	0	22.0129	20.3837	18.0728	22.5819	22.4717	23.2659
CA13	NM_198584	1.12972	0.175964	0.0546378	0.197475	0	21.3737	21.5124	20.455	24.3289	20.7222	26.5103
FGD5P1	NR_036481	1.12972	0.175962	0.13629	0.36011	0	6.16177	6.80588	6.55957	7.45197	7.4084	7.20123
KIAA1804	NM_032435	1.12941	0.175563	0.000379247	0.00359083	0	71.186	72.5154	72.6307	82.703	82.0916	79.5334
NT5C3B	NR_033465	1.1294	0.175557	0.207194	0.464273	0	5.76712	4.95546	4.76927	5.91396	6.28723	5.29673
MANBA	NM_005908	1.12935	0.175491	0.124916	0.340783	0	12.3526	13.7208	13.91	17.5086	14.812	12.8372
CFAP44	NM_001164496	1.12935	0.175489	0.0668379	0.226219	0	13.8464	12.672	12.5175	13.5919	14.6621	15.832
FAM86EP	NR_130740	1.12926	0.175377	0.155734	0.390955	0	7.77182	8.08956	8.52453	8.27565	8.66971	10.5935
HIBADH	NM_152740	1.12926	0.175374	0.00132644	0.0103988	0	57.3081	59.6399	56.9935	66.5113	67.3521	62.5625
NUDCD2	NM_145266	1.12924	0.175351	0.004021	0.0266536	0	70.4378	69.9408	76.2841	75.4892	83.1548	86.0174
CMTM8	NM_178868	1.12918	0.175281	0.1361	0.359737	0	9.88304	8.43591	10.5235	12.0174	9.96002	10.5935
CDC14A	NM_003672	1.12908	0.175151	0.173991	0.416866	0	5.18363	5.23641	5.37089	5.66612	5.88371	6.28048
DLX5	NM_005221	1.129	0.175047	0.0225104	0.104543	0	36.8205	34.2135	34.6731	35.7753	43.2519	40.3143
FUCA2	NM_032020	1.12897	0.175013	0.000724702	0.00623259	0	81.7905	82.6443	89.6094	95.0218	94.9246	96.8628
SCD	NM_005063	1.12888	0.174896	4.17915e-05	0.000500939	0	1460.79	1408.76	1444.69	1667.09	1628.03	1575.15
ZBTB41	NM_194314	1.12855	0.17447	0.0165957	0.0825679	0	31.9734	27.6086	30.6534	34.0308	32.9149	34.8916
KBTBD6	NM_152903	1.12855	0.174465	0.000162766	0.00168122	0	110.277	106.346	109.521	124.256	119.578	124.238
RAB11FIP4	NM_032932	1.12853	0.174446	0.36173	0.62876	0	6.13029	5.125	3.62183	6.15207	6.17608	4.46321
LOC646214	NR_027053	1.12843	0.174312	0.00123197	0.00982045	0	383.017	390.759	427.871	460.273	426.855	468.846
UBE2E2	NM_152653	1.12836	0.174224	0.0040188	0.0266536	0	41.072	41.6249	43.9229	45.985	48.1763	48.7101
GADD45G	NM_006705	1.12817	0.173989	0.0601273	0.210615	0	11.5367	13.0765	12.4544	14.3257	13.6376	13.8573
ABCC9	NM_020297	1.12815	0.173957	0.000266679	0.00261715	0	176.05	181.167	187.705	213.5	201.187	200.069
FAM106A	NR_026809	1.12808	0.173868	0.0720102	0.237979	0	12.3235	12.4347	12.7213	15.5624	13.2148	13.5059
MIR17HG	NR_027350	1.12808	0.173865	0.0689772	0.230696	0	56.2065	49.6563	57.5345	51.2697	62.505	70.5488
PIKFYVE	NM_015040	1.12785	0.173573	0.000661714	0.00576463	0	85.7273	85.5362	87.9938	102.398	94.033	95.976
RBM33	NM_053043	1.12784	0.173565	0.00156298	0.0118949	0	108.249	98.3632	96.414	114.367	117.123	110.277
GALNT11	NM_022087	1.12784	0.173558	0.151965	0.385382	0	6.13029	6.15194	6.81671	7.52729	6.9493	7.06554
FAM95B1	NR_026759	1.12775	0.17345	0.391709	0.656309	0	11.9265	5.81285	7.65607	11.0407	8.48124	9.12026
STON2	NM_033104	1.12763	0.173292	0.00211617	0.0155411	0	55.2259	51.7199	56.3846	62.6627	60.8474	60.6677
MPL	NM_005373	1.12737	0.172965	0.113799	0.318756	0	9.52471	9.32479	8.7283	9.34473	10.5665	11.1798
LOC101929147	NR_125977	1.12711	0.172632	0.0250496	0.112928	0	30.3537	35.9041	33.5426	37.9912	35.1548	39.3427
OTUB2	NM_023112	1.12703	0.172521	0.00194609	0.0144959	0	45.8223	45.2216	45.7472	51.5102	50.4525	52.2065
ZSWIM8-AS1	NR_038357	1.12678	0.172206	0.230422	0.492139	0	4.48393	5.125	4.50728	4.55331	5.7943	5.55842
C16orf86	NM_001012984	1.12671	0.17212	0.211728	0.470266	0	7.16896	5.6966	6.00647	6.2857	7.18126	7.79729
TPM3	NM_152263	1.12651	0.171859	0.0191979	0.0926292	0	32.9564	29.011	29.5035	33.5448	36.1552	33.3432
MAP3K15	NM_001001671	1.12651	0.171858	0.00225745	0.0163619	0	54.2429	50.9303	50.0774	58.1992	58.953	57.7407
SLC25A37	NM_001317812	1.12626	0.171539	0.0755519	0.245065	0	11.9265	11.6887	10.4555	12.671	13.28	12.4228
AP3S1	NM_001284	1.12622	0.171484	0.00379468	0.0255523	0	60.8187	59.3468	64.4167	64.9174	72.0663	70.8929
ZNF333	NM_032433	1.12614	0.171384	0.0679215	0.228016	0	12.6625	11.1897	11.8674	13.6453	13.6376	12.9438
ZHX3	NM_015035	1.12609	0.171319	0.0118726	0.0642792	0	49.5484	52.1365	47.6879	59.8296	57.2254	51.1549
FAM66B	NR_027423	1.12595	0.171146	0.288321	0.558035	0	8.76448	7.80376	11.2512	11.9688	8.05597	11.301
TOP1	NM_003286	1.1257	0.170827	0.0337975	0.14112	0	267.413	297.701	250.78	351.883	281.63	284.948
WDR41	NM_018268	1.12562	0.170724	0.000944768	0.00780885	0	94.2593	100.928	100.819	110.932	106.864	115.399
SNORA73A	NR_002907	1.12559	0.170679	0.0673092	0.226955	0	301.382	374.348	293.657	410.196	364.268	316.67
FASN	NM_004104	1.12552	0.170593	0.00214301	0.0156875	0	1312.57	1225.27	1117.44	1413.25	1363.67	1337.18
N4BP3	NM_015111	1.12552	0.170585	0.230777	0.492288	0	7.92193	6.15194	5.72264	7.52729	6.86714	7.88937
LRP4	NM_002334	1.12536	0.170384	0.00321236	0.022263	0	67.6269	65.4624	63.7326	79.005	71.4333	71.0625
CHD3	NM_001005271	1.1253	0.170314	0.0821196	0.260251	0	12.8731	13.5367	14.1792	13.8008	15.1116	16.7625
LINC00167	NR_024233	1.12494	0.169844	0.191919	0.442219	0	5.71386	6.02841	5.43396	6.17637	6.01419	7.13338
ANKS1A	NM_015245	1.12479	0.169659	0.0122939	0.0661168	0	72.2658	71.9486	67.255	88.3254	75.6691	73.8708
TEP1	NM_007110	1.12469	0.169532	0.0265496	0.118198	0	37.7768	37.8659	32.6474	43.5213	38.83	39.4468
HERC4	NM_001278187	1.12468	0.169512	0.127375	0.345171	0	16.7833	13.4132	14.041	15.0789	15.9017	18.7736
STK4	NM_006282	1.12455	0.169351	0.000168996	0.00173667	0	195.356	203.561	195.584	227.938	223.868	216.744
NAF1	NM_138386	1.12448	0.169254	0.125677	0.34169	0	11.2292	10.3033	12.1585	11.5825	14.2562	12.0449
NOTCH2NL	NM_203458	1.12429	0.169009	0.000729529	0.00626076	0	114.113	106.763	107.791	124.73	117.998	126.792
JAG1	NM_000214	1.12414	0.168828	0.00141852	0.0109295	0	68.8326	70.5584	68.6377	79.1799	74.0453	80.6334
LINC00116	NR_027063	1.12395	0.168581	0.0452237	0.173476	0	17.1609	18.2136	20.2755	21.3281	20.9687	20.2516
GRB10	NM_001001555	1.12375	0.168315	0.105507	0.304919	0	9.34555	9.67356	10.1571	11.2594	11.5113	10.0168
PLA2G4E	NM_001206670	1.12356	0.168078	0.114379	0.319713	0	9.11312	9.36838	8.55364	9.53425	10.8734	9.96832
PSMG3	NM_032302	1.12354	0.168046	0.0393555	0.157951	0	20.1631	18.3468	20.7704	21.4885	23.5203	21.594
KLHL30	NM_198582	1.12349	0.167993	0.257875	0.523174	0	6.23198	5.56096	5.61833	7.53701	5.25305	6.77478
ANKRD30BP2	NR_026916	1.12346	0.167951	0.196896	0.449069	0	5.81313	5.62878	5.12345	6.63801	5.93687	6.03818
LOC55338	NR_130914	1.12339	0.167856	0.10335	0.301419	0	11.0597	13.5924	13.0027	14.989	13.28	14.0342
S100A11	NM_005620	1.1233	0.167745	0.0729713	0.239878	0	13.8464	13.0353	13.5267	16.3229	15.2445	13.8258
SMA4	NR_029426	1.1232	0.167614	0.000941864	0.00779284	0	140.893	131.608	138.401	154.958	145.802	160.768
TFB1M	NM_016020	1.1232	0.167611	0.0432145	0.169065	0	20.6571	18.8385	21.6364	24.1636	21.4206	23.0817
LENG8-AS1	NR_126418	1.1229	0.16723	0.058442	0.206144	0	39.29	32.9589	33.7391	35.0901	41.0289	42.8948
NEK7	NM_133494	1.12271	0.166991	0.00536462	0.0333665	0	74.6676	68.0346	78.1399	81.0265	80.5017	86.4147
LINC01420	NR_015367	1.12269	0.16696	0.00859857	0.0492297	0	41.5562	41.7024	40.6189	43.4144	46.9923	48.6689
PTOV1-AS2	NR_110730	1.12266	0.166918	0.196297	0.448718	0	10.1929	7.8522	8.67736	9.31557	9.24962	11.4367
ILVBL	NM_006844	1.12204	0.166119	0.000417441	0.00389306	0	83.8049	84.7514	83.3386	93.6563	95.7099	93.2695
SYNGAP1	NM_006772	1.12197	0.166029	0.00100144	0.00820161	0	80.5557	77.4248	82.3706	87.2078	91.3509	91.1057
ZBTB37	NM_001122770	1.12181	0.165834	0.252576	0.5158	0	5.57343	5.23641	4.17251	5.97227	5.40286	5.43484
ZNF788	NR_027049	1.12141	0.165316	0.105344	0.304702	0	14.5728	16.0047	12.6412	15.2344	16.0346	17.1986
EPRS	NM_004446	1.12111	0.16493	7.40022e-05	0.000829133	0	602.449	622.387	624.76	694.421	690.585	688.599
EPHA10	NM_173641	1.12092	0.164688	0.105608	0.304919	0	9.39397	8.68053	9.32022	10.1806	10.5303	9.9974
ABCD3	NM_002858	1.12074	0.164446	0.00281878	0.0198421	0	89.3178	90.3124	98.7307	99.2155	105.568	107.182
FIGN	NM_018086	1.1206	0.164269	0.0143363	0.0737536	0	37.1014	34.9474	36.0534	42.9964	38.5788	39.568
LRRC3	NM_030891	1.12056	0.164215	0.0526849	0.19329	0	15.0255	16.6877	15.3898	17.2462	17.1461	18.3908
CASKIN1	NM_020764	1.12054	0.164198	0.0053634	0.0333665	0	47.1829	45.1513	44.4008	49.3137	51.2571	52.6475
ST8SIA4	NM_005668	1.12052	0.164172	0.0563542	0.201555	0	19.6983	19.4924	19.7175	24.1879	19.8137	22.0108
CBR4	NM_032783	1.12048	0.16412	0.0153079	0.0775195	0	72.7355	65.6126	74.7922	72.9307	80.1682	85.7193
FAM13A	NM_014883	1.12031	0.1639	0.101416	0.297391	0	16.6816	13.7813	17.3402	18.5412	16.5807	18.4344
TMED7	NM_181836	1.12029	0.163876	0.131518	0.352595	0	90.7923	80.4354	108.961	90.3615	100.422	123.109
CHRM3	NM_000740	1.12017	0.163723	0.139457	0.364922	0	15.0836	16.0483	12.7213	17.7127	17.1026	14.3104
BCCIP	NM_016567	1.12009	0.163615	0.0763032	0.247105	0	12.5874	13.9654	14.5067	15.8078	14.5462	15.6382
MIR5047	NR_039969	1.12003	0.163533	0.0379049	0.15389	0	19.5579	19.6378	18.4221	20.2785	22.375	21.8799
CHPT1	NM_020244	1.12	0.163496	0.000238578	0.00237313	0	214.502	206.211	213.841	232.996	243.153	234.549
DUXA	NM_001012729	1.11996	0.163445	0.200869	0.45466	0	5.65091	6.68478	5.57224	6.69147	6.67384	6.69239
ZC3HAV1L	NM_080660	1.11989	0.163362	0.0117186	0.0634882	0	49.4878	51.7925	48.2507	54.7077	60.2192	52.5312
NBEAL2	NM_015175	1.11976	0.163192	0.00543565	0.0337303	0	127.419	117.119	108.359	130.088	136.405	128.67
ZNF467	NM_207336	1.11971	0.163119	0.166797	0.406511	0	7.22464	6.90276	7.20243	7.31348	8.27343	8.29644
DOT1L	NM_032482	1.11966	0.16306	0.000984957	0.00808306	0	188.364	184.679	169.651	199.328	204.352	203.956
POMT2	NM_013382	1.11963	0.163027	0.0080769	0.0469764	0	40.7185	43.8483	41.4558	48.3418	47.5481	45.2112
TMEM120B	NM_001080825	1.11963	0.163018	0.000371615	0.003531	0	116.125	114.944	111.503	125.136	128.229	130.189
ADAM19	NM_033274	1.11957	0.16294	0.0849198	0.266228	0	11.2752	12.8319	12.3137	13.8251	13.9397	13.0116
EFHD2	NM_024329	1.11946	0.162805	0.000293612	0.00285026	0	177.725	177.006	168.472	192.449	196.088	197.171
DEAF1	NM_021008	1.11924	0.162523	0.0988747	0.293136	0	11.7957	11.7226	10.1159	12.7439	12.3497	12.5537
PITPNA-AS1	NR_028514	1.11892	0.162104	0.0579468	0.205025	0	17.1609	17.4022	19.5089	20.8592	20.7947	18.8487
LOC101927476	NR_110386	1.11892	0.162101	0.145286	0.374706	0	12.6262	11.3423	10.2518	12.9942	11.405	13.8936
TAB3	NM_152787	1.11885	0.162019	0.00688388	0.041196	0	77.2582	68.6983	67.7596	77.6152	78.6943	82.8093
USF3	NM_001009899	1.11883	0.161993	0.0105292	0.0582175	0	84.783	85.4054	90.8636	106.83	95.2798	89.9669
FOXD2-AS1	NR_026878	1.11883	0.161986	0.0448252	0.172129	0	16.7833	17.0704	15.8313	18.7308	18.9632	17.8965
KLHL24	NM_017644	1.11879	0.161936	0.0167957	0.0834303	0	31.3875	29.011	30.8353	33.4039	35.3747	33.2924
LOC101928841	NM_001304433	1.11869	0.161812	0.136456	0.360205	0	8.17372	8.0508	8.96119	8.88308	9.60965	9.68241
NYAP2	NM_020864	1.11847	0.161524	0.236275	0.497601	0	7.80571	6.80588	6.87493	8.88308	6.60135	8.55085
LINC01501	NR_034157	1.11838	0.16141	0.182066	0.428477	0	6.13029	6.36992	5.95795	7.10938	6.698	6.83778
TSTD3	NM_001195131	1.11821	0.16119	0.0531143	0.193879	0	16.8462	15.5155	15.2588	17.1879	17.958	18.1048
TBL1XR1	NM_024665	1.11809	0.161039	0.00151159	0.0115583	0	232.593	225.435	234.175	246.996	251.078	275.871
VGLL4	NM_001128219	1.11796	0.160863	0.218291	0.478001	0	5.33616	4.95546	5.46065	6.25412	5.59133	5.7668
PKI55	NR_037701	1.11793	0.16083	0.10079	0.297019	0	24.0055	26.0634	23.1429	31.6642	26.2653	23.9201
SCARNA10	NR_004387	1.11779	0.160653	0.0470706	0.17886	0	63.7386	75.7463	85.3642	82.6204	84.3484	84.3649
LARP1B	NM_018078	1.11774	0.16058	0.269102	0.537409	0	7.70887	5.94849	8.91752	7.69737	8.72045	8.81496
PTGES3	NR_104219	1.11769	0.160523	0.0447225	0.171962	0	18.11	17.797	16.9181	20.2493	20.1472	18.6476
ZNF699	NM_198535	1.11764	0.160457	0.226477	0.487848	0	7.08906	6.18585	7.14663	7.56131	8.64313	6.6197
PIGR	NM_002644	1.11752	0.160307	0.162623	0.400575	0	8.88554	8.0508	7.30189	8.8029	9.06598	9.21961
SLC25A53	NM_001012755	1.11749	0.160265	0.0435843	0.169863	0	19.6499	20.9553	22.5073	22.3997	24.0278	24.0994
LOC105379143	NR_134249	1.11738	0.160123	0.236808	0.498001	0	5.06984	5.76926	4.74501	6.016	5.4971	5.90249
SYS1	NM_001099791	1.11736	0.160088	0.348424	0.615985	0	5.87608	6.58306	6.78275	8.04726	5.07183	8.38367
NFYC-AS1	NR_024567	1.11732	0.160041	0.0776095	0.25023	0	15.3742	14.1543	15.8313	15.4944	17.9097	17.2762
LLPH-AS1	NR_125724	1.11731	0.160029	0.0434412	0.169685	0	20.9234	19.0637	19.1353	21.2018	21.7371	23.1205
PAX9	NM_006194	1.11729	0.160001	0.0735639	0.241334	0	12.4083	12.8852	12.1585	13.451	14.4133	13.9809
POLR3G	NM_006467	1.11726	0.159968	0.03685	0.150668	0	41.3044	40.3945	45.5143	43.3463	46.5767	52.2065
ZRANB2	NM_005455	1.11722	0.159909	0.223302	0.484052	0	4.92457	5.16375	5.79299	5.94311	5.93687	5.86372
SOX14	NM_004189	1.11709	0.159747	0.21881	0.478497	0	5.29743	6.47164	5.81968	6.2857	6.9493	6.41375
VWCE	NM_152718	1.11695	0.159568	0.0648302	0.221604	0	19.4877	18.8385	18.9655	18.9956	22.8341	22.161
NANS	NM_018946	1.11654	0.159034	0.00168748	0.0127581	0	86.4391	87.1347	80.4663	94.2394	93.4966	95.913
SLC28A2	NM_004212	1.11654	0.159034	0.324856	0.594515	0	4.30234	5.85645	4.40782	6.2857	5.0235	4.95751
POLD2	NM_001256879	1.11639	0.158842	0.40866	0.67039	0	3.76727	5.56096	3.62183	3.69804	5.62033	5.13924
NT5DC3	NM_001031701	1.11621	0.158614	0.00211764	0.0155411	0	76.4301	77.9068	80.5973	90.7867	84.3484	87.1053
ZNF516	NM_014643	1.11618	0.158564	0.00080582	0.006814	0	125.782	126.134	121.187	144.321	136.463	135.67
DNAH17-AS1	NR_102401	1.11609	0.158451	0.14918	0.380354	0	10.4544	10.5939	9.40512	10.0834	12.3038	11.6014
THAP6	NR_133920	1.11607	0.158421	0.240175	0.501292	0	5.157	5.81285	5.0628	5.39156	6.22199	6.28048
SDC4	NM_002999	1.11595	0.158267	0.0301185	0.12969	0	23.5116	25.4966	26.0345	29.045	27.7609	26.9392
EXOSC5	NM_020158	1.11588	0.158187	0.00865714	0.0494597	0	52.7225	50.5549	48.8547	54.5109	59.6151	55.6351
TSC22D1	NM_006022	1.1157	0.157948	0.278044	0.547737	0	9.70872	10.8918	8.91752	8.6887	13.4202	10.8237
LOC401052	NM_001008737	1.11566	0.157898	0.186749	0.434299	0	7.73792	7.60031	7.12237	9.12605	8.45224	7.4823
RALGAPA2	NM_020343	1.11554	0.157744	0.00781811	0.0458348	0	50.2384	48.5567	50.7154	58.8456	54.0697	53.8735
KMT2C	NM_170606	1.11553	0.157726	0.048267	0.181949	0	174.292	186.985	174.042	230.382	194.107	172.679
HUWE1	NM_031407	1.11551	0.157703	0.056547	0.202039	0	971.845	967.303	899.622	1243.83	992.981	929.874
NUS1	NM_138459	1.11544	0.157614	0.000891464	0.0074215	0	269.35	271.523	281.402	298.647	296.998	321.555
IFT57	NM_018010	1.11544	0.157613	0.00208674	0.0154014	0	61.8017	60.7976	60.2054	67.8453	69.522	66.5411
ADI1	NM_001306077	1.11539	0.157549	0.0738067	0.241616	0	16.3668	18.7537	18.2668	19.9699	18.3688	21.2112
DNAJC27-AS1	NR_034113	1.11514	0.157224	0.0725962	0.239425	0	21.519	18.2766	19.7175	22.5819	23.3898	20.3946
ID3	NM_002167	1.11491	0.156927	0.000317791	0.0030483	0	174.854	172.022	171.345	189.708	191.985	196.076
METTL8	NM_024770	1.11482	0.15681	0.00109478	0.0088493	0	95.8912	93.2309	97.6561	103.676	107.695	108.333
ANPEP	NM_001150	1.11472	0.156676	0.0367072	0.150237	0	25.4703	22.3165	23.2787	26.9384	26.0864	26.1953
KCTD1	NM_001142730	1.11466	0.156598	0.0309918	0.131723	0	23.6689	23.9926	25.5299	28.1314	27.5701	25.8827
CYB5RL	NM_001031672	1.11465	0.156593	0.0148756	0.0759024	0	32.2494	31.1424	32.3588	35.3622	34.8794	36.4883
RHOQ	NM_012249	1.11464	0.156578	0.00168949	0.0127613	0	93.0463	98.8185	99.7448	107.593	106.153	111.294
PROSER1	NM_025138	1.11459	0.156517	0.0093355	0.052727	0	100.307	87.3963	93.0154	98.8753	110.135	103.875
RNMT	NM_003799	1.1145	0.156402	0.0201774	0.0958607	0	28.9252	29.6843	30.583	33.9481	31.6005	33.8593
CCDC93	NM_019044	1.11448	0.156375	0.00662135	0.0398923	0	56.3905	58.7001	52.9957	62.0358	61.1736	64.1229
LOC403312	NM_001301851	1.11439	0.156252	0.289481	0.559474	0	5.23206	5.89036	4.96819	6.21524	4.94376	6.77478
EN2	NM_001427	1.11436	0.156213	0.00195495	0.0145351	0	73.0841	73.0288	76.8275	84.3844	81.142	82.9111
IL12RB1	NM_153701	1.11423	0.156045	0.0611108	0.213077	0	19.3932	18.8894	16.7677	21.1702	19.949	20.2226
TCEAL2	NM_080390	1.1142	0.156006	0.272935	0.541773	0	6.16177	7.8522	9.09704	8.63525	9.12881	7.98629
CYTH3	NM_004227	1.11419	0.155995	0.0068442	0.0410472	0	49.3087	49.4383	49.7159	57.9879	54.2799	53.1515
ASUN	NM_018164	1.11407	0.155846	0.00152445	0.0116456	0	142.556	133.739	146.174	153.209	161.989	155.461
PAUPAR	NR_117094	1.11405	0.155813	0.177109	0.421704	0	6.94137	8.0508	7.53962	8.53806	8.36042	8.20436
MRPL48	NM_016055	1.11403	0.155791	0.00499017	0.0315979	0	51.1681	51.0562	50.9313	57.5602	58.3393	54.7216
ZBED6	NM_001174108	1.11402	0.155778	0.0175174	0.0861663	0	32.1695	32.5665	32.6038	37.9329	35.2442	35.2647
SGK494	NM_001174103	1.11401	0.155759	0.030048	0.129624	0	24.0321	24.879	23.1429	27.9419	26.1348	26.1953
AMOT	NM_001113490	1.11398	0.155718	0.0796654	0.254721	0	19.6499	16.7628	18.9995	22.1883	19.6397	19.9027
SH3BP4	NM_014521	1.11391	0.155636	0.000740143	0.00633835	0	107.12	103.677	103.272	118.396	115.441	116.012
KHDRBS3	NM_006558	1.11373	0.155401	0.062827	0.217149	0	21.4827	21.6577	25.7483	26.1147	25.55	25.0589
HDAC4	NM_006037	1.1137	0.155365	0.00714408	0.042501	0	48.2724	45.7278	46.5283	51.4082	53.9924	51.1064
ACBD4	NM_001135707	1.1137	0.155364	0.107014	0.307546	0	10.3987	11.1461	10.0286	11.7356	11.7722	11.6572
LOC389834	NR_027420	1.11362	0.155257	0.0332699	0.139278	0	38.1134	40.8111	39.9881	48.6966	41.3285	42.4029
SCD5	NM_024906	1.11355	0.155168	0.176415	0.420922	0	8.80322	9.10681	10.2518	11.5412	9.40668	10.4142
NOP14	NM_001291978	1.11354	0.155158	0.0254504	0.114251	0	26.124	26.3007	26.7283	28.3549	31.0181	28.7661
SLC4A1	NM_000342	1.1135	0.155103	0.13633	0.36011	0	10.0961	9.71231	8.98059	11.376	10.2693	10.4142
GPX7	NM_015696	1.11347	0.155066	0.00329351	0.0227414	0	60.0004	57.0362	57.6097	63.9893	64.0515	66.4248
FAM172BP	NR_036433	1.11338	0.154945	0.231679	0.493305	0	8.20278	6.25851	7.58572	7.67065	8.72045	8.1559
TMEM123	NM_052932	1.11328	0.154817	0.00126355	0.010003	0	306.035	296.267	307.936	322.138	336.606	354.605
RNF213	NM_001256071	1.11315	0.15465	0.111898	0.315182	0	90.6373	96.0623	92.6006	126.079	97.237	87.5923
RNVU1-7	NR_004426	1.11307	0.15454	0.112471	0.316243	0	99.2033	138.506	108	135.545	133.361	115.893
HIPK1-AS1	NR_110725	1.11306	0.154525	0.321021	0.590845	0	9.67482	6.0599	7.08356	8.96569	8.20578	8.22859
PRND	NM_012409	1.11305	0.154514	0.177683	0.422574	0	8.58047	10.1919	8.7283	10.9338	10.3708	9.30684
YLPM1	NM_019589	1.1129	0.154323	0.199072	0.452371	0	70.2127	70.5923	54.376	88.6462	60.9054	67.6702
FAM102A	NM_001035254	1.1128	0.154199	0.304002	0.574768	0	6.33851	4.95546	5.10404	5.2069	6.86714	6.17387
TTC14	NM_001042601	1.11276	0.154138	0.224522	0.485322	0	7.5975	7.22732	8.24798	8.25135	7.67902	9.7454
TAOK2	NM_004783	1.11272	0.154089	0.0271738	0.120248	0	38.1424	41.2495	35.9466	43.1908	44.419	40.731
FGD6	NM_018351	1.11269	0.154047	0.0392663	0.15775	0	27.7413	24.724	27.6332	30.3376	28.0751	30.7143
RNF2	NM_007212	1.11266	0.154012	0.00734021	0.0433164	0	53.9476	58.5451	60.4383	63.1875	64.4187	64.8062
PLEKHG3	NM_001308147	1.11247	0.153769	0.0048083	0.0307358	0	103.392	97.8303	95.5431	108.9	116.427	104.815
RHOBTB3	NM_014899	1.11246	0.153753	0.000810575	0.00683986	0	122.083	118.103	125.316	135.098	134.666	136.843
LINC01252	NR_033890	1.11235	0.15361	0.215505	0.474606	0	7.28759	7.22732	7.27035	7.99623	7.15227	9.08634
COX10-AS1	NR_049718	1.11234	0.153592	0.0402607	0.160366	0	19.0809	18.9354	18.4925	21.2795	20.9977	20.5812
LINC00342	NR_103734	1.11226	0.153494	0.120236	0.331377	0	23.4365	27.8726	23.2181	31.5889	25.6878	25.6211
AICDA	NM_020661	1.11214	0.153344	0.2473	0.509831	0	4.9052	5.16375	4.67466	5.3211	5.62033	5.45665
LOC653653	NR_027408	1.11194	0.153073	0.0903166	0.276607	0	18.9235	18.7537	21.6097	23.8162	20.0215	22.0883
LOC101928514	NR_110837	1.11192	0.153047	0.0396523	0.158668	0	33.6706	35.3543	31.0997	36.9464	34.819	39.568
CEP128	NM_152446	1.11189	0.153013	0.0963055	0.288265	0	19.8	20.6017	17.1606	23.233	20.3018	20.4721
LOC101926955	NR_110003	1.11184	0.152954	0.288528	0.558301	0	7.08906	6.90276	5.75418	6.39018	6.9493	8.61628
FAM69B	NM_152421	1.11167	0.152726	0.00166845	0.0126379	0	105.106	110.154	104.752	121.224	120.322	114.202
ATP6V1C1	NM_001695	1.11155	0.152568	0.00511369	0.0321278	0	164.152	146.726	155.819	163.144	175.028	180.583
ZDHHC23	NM_173570	1.11153	0.152548	0.0138529	0.0718521	0	48.5097	44.4877	48.11	49.7657	54.1156	52.9625
GOLGA8B	NR_027410	1.11149	0.152495	0.0219633	0.102717	0	93.6831	84.33	84.4254	88.2768	98.4258	104.995
KMT2E-AS1	NR_024586	1.11147	0.15247	0.0692981	0.231577	0	15.6792	15.0916	16.0132	16.3035	17.6874	18.0079
CDC40	NM_015891	1.11146	0.152459	0.00217274	0.0158299	0	83.4805	83.8529	89.6094	95.3911	94.7144	95.4769
E2F7	NM_203394	1.11143	0.152417	0.00360425	0.0244949	0	96.4625	96.6726	93.1755	112.2	105.013	101.006
SP4	NM_003112	1.11133	0.152285	0.0047262	0.0303312	0	69.9803	66.8381	71.5245	75.443	75.3936	80.7013
PEAK1	NM_024776	1.11129	0.152234	0.0192678	0.0928462	0	136.227	130.503	134.326	166.64	143.142	135.912
ASAP1-IT2	NR_045385	1.11125	0.152178	0.20574	0.461928	0	6.36756	6.18585	6.81671	7.31348	7.37457	6.83778
EPB41L4A-AS1	NR_015370	1.1112	0.152114	0.0369789	0.151119	0	27.6686	29.1805	27.4755	31.4528	29.0343	33.2172
TTC33	NM_012382	1.11119	0.15211	0.0819356	0.259919	0	21.8773	20.9941	25.3941	24.7346	24.0471	27.0749
NSUN6	NM_182543	1.11113	0.152028	0.0110836	0.0606024	0	37.1667	37.8901	37.7272	41.3928	42.1307	41.7948
SIX5	NM_175875	1.111	0.15186	0.00759479	0.0446553	0	48.6211	51.4874	48.4739	54.076	56.5053	54.4938
HBQ1	NM_005331	1.111	0.151856	0.111163	0.314338	0	16.2627	14.7695	16.0132	19.5204	16.2762	16.4741
PGRMC2	NM_006320	1.11099	0.151842	0.00413268	0.0272595	0	64.8426	67.773	67.0124	76.3736	70.9452	74.4692
MGAT5	NM_002410	1.11097	0.151817	0.00139181	0.0107752	0	163.324	168.331	158.342	188.649	178.575	177.152
LINC00294	NR_015451	1.11093	0.15177	0.0184324	0.0896287	0	50.7153	44.4538	50.5164	55.0649	53.8595	52.9237
LOC728392	NM_001162371	1.11069	0.151457	0.139235	0.364797	0	13.2775	12.1319	11.0935	12.637	14.493	13.4139
MNS1	NM_018365	1.11062	0.151368	0.125714	0.34169	0	10.1639	10.6763	11.1639	12.1997	11.0135	12.3332
COMTD1	NM_144589	1.11047	0.151165	0.0135716	0.0709318	0	45.1758	49.7387	44.738	51.8066	52.2913	50.9829
SRSF10	NR_034035	1.11045	0.151141	0.120433	0.331693	0	11.7957	11.9866	12.0008	12.3673	12.8499	14.5188
DAB2IP	NM_032552	1.11045	0.15114	0.0178409	0.0874376	0	55.807	54.1661	48.4496	60.7286	57.3921	57.8037
FRG1HP	NR_034006	1.11039	0.151062	0.0702646	0.233811	0	22.9571	26.3807	24.8968	25.9543	26.2653	30.2103
KIAA1109	NM_015312	1.11036	0.151025	0.0120772	0.0652122	0	96.8475	102.81	100.05	121.224	108.091	103.473
GOLGA8A	NR_027409	1.11033	0.150986	0.032104	0.135451	0	98.2106	86.689	84.0032	90.7867	100.291	107.493
SMPD2	NM_003080	1.11025	0.150879	0.0512123	0.189945	0	18.3667	19.4149	18.034	20.2785	20.4371	21.2548
HK1	NM_000188	1.11009	0.15068	0.292279	0.562859	0	8.58047	7.55187	6.67601	8.0181	9.98901	7.31269
COX7C	NM_001867	1.11	0.150562	0.00538041	0.0334389	0	263.428	274.594	303.657	304.139	318.242	311.882
CEP126	NM_020802	1.10997	0.150525	0.0944428	0.285102	0	24.3178	19.0153	21.2701	23.34	24.2356	24.1333
HOXA11	NM_005523	1.10988	0.150407	0.0137212	0.0714121	0	36.6534	37.3258	36.1941	40.0395	40.5456	41.6954
HERC2P4	NR_109773	1.10986	0.150382	0.108379	0.309485	0	16.2119	14.1543	14.3782	17.6301	15.2904	16.7431
NCMAP	NM_001010980	1.10986	0.150378	0.0889064	0.274477	0	12.3235	13.1371	13.0973	13.9321	14.1209	14.7417
SLC18B1	NM_052831	1.10972	0.150193	0.00434248	0.0284341	0	54.0638	55.0477	54.0946	61.0032	60.2675	59.8439
TNFRSF21	NM_014452	1.10961	0.15005	0.0424351	0.166743	0	27.0391	25.1551	27.6332	29.9901	27.628	30.9614
PIGS	NM_033198	1.1095	0.149908	0.00103652	0.00843758	0	107.372	108.046	110.154	117.749	121.347	122.125
UBXN6	NM_025241	1.10945	0.149849	0.265818	0.533421	0	7.55876	7.62211	6.47709	7.42282	9.29312	7.31269
ELMOD2	NM_153702	1.10927	0.149615	0.00662152	0.0398923	0	80.2846	75.0149	81.427	83.3931	87.9246	91.2753
CDKN2A	NM_058195	1.10916	0.149465	0.0137316	0.0714203	0	42.0138	41.4069	38.9911	45.8878	44.4407	45.4487
RNF139-AS1	NR_108047	1.10913	0.149425	0.0756648	0.245333	0	14.6866	14.3335	15.1132	15.7106	16.6484	16.5904
HEXIM1	NM_006460	1.10912	0.149421	0.0154155	0.0779176	0	56.5963	52.8171	51.7634	56.3575	62.7515	59.6549
ZNF860	NM_001137674	1.1091	0.149391	0.129019	0.348091	0	9.94357	9.67356	10.669	11.5606	10.9845	11.0466
KIF5C	NM_004522	1.10909	0.149379	0.00850331	0.0488577	0	46.4033	49.5401	48.5442	53.0579	52.8301	54.363
NDUFB10	NM_004548	1.10904	0.149307	0.0129925	0.0684589	0	108.98	99.24	100.538	104.901	119.921	117.599
ANKRD36	NM_001164315	1.10901	0.149277	0.0063085	0.0383502	0	107.445	108.817	121.284	121.462	124.71	128.168
TMLHE	NM_018196	1.10896	0.149205	0.0534181	0.19446	0	24.4243	23.6922	23.5892	28.9089	25.6128	25.0008
SEC31B	NM_015490	1.10893	0.149168	0.0616896	0.214254	0	27.8042	27.1509	29.1251	27.971	31.2863	33.9805
MAP1LC3B2	NM_001085481	1.1088	0.148994	0.42992	0.688675	0	5.4548	7.15466	6.55957	9.61929	6.0456	5.59234
FOXD1	NM_004472	1.10876	0.14895	0.0172656	0.0852921	0	33.8159	34.6446	35.0782	39.2304	37.5687	38.0027
ERGIC2	NM_016570	1.10871	0.148882	0.0164875	0.0823559	0	62.8864	69.9916	69.5208	71.6381	72.755	80.0083
ANKRD36B	NM_025190	1.10871	0.148879	0.00909255	0.051582	0	89.5042	87.8419	99.9849	100.469	101.002	106.007
TSG1	NR_015362	1.10856	0.148687	0.216689	0.476172	0	7.77182	7.36779	7.65607	7.42282	8.98866	8.85858
SNAPC1	NM_003082	1.10849	0.148592	0.0201279	0.0958443	0	43.5391	41.2495	42.1084	47.2412	44.0251	49.4006
CENPV	NM_181716	1.10847	0.148569	0.00104321	0.00848348	0	210.628	206.361	199.97	234.323	223.18	226.383
APRT	NM_000485	1.10847	0.148566	0.0902986	0.276607	0	12.5874	13.0765	12.5806	14.5638	13.8841	13.9469
DZIP1L	NM_173543	1.10841	0.148491	0.113573	0.318344	0	11.757	12.2264	11.4501	13.2833	12.3038	13.6901
STK17B	NM_004226	1.10836	0.148424	0.0304887	0.130409	0	29.2472	29.8006	31.3933	31.793	34.5049	33.9417
CHML	NM_001821	1.10836	0.148423	0.00309071	0.0215289	0	161.993	163.603	167.837	173.832	179.433	193.634
IRS2	NM_003749	1.10831	0.148364	0.0286645	0.124925	0	36.9803	33.8502	33.596	38.5257	40.0189	37.1934
UAP1L1	NM_207309	1.10827	0.148312	0.007166	0.0425373	0	87.5237	83.3854	82.1572	87.9513	93.9653	98.5493
DPYSL2	NM_001386	1.10806	0.148036	0.0497035	0.185457	0	34.7286	34.9474	34.3407	38.8586	41.8553	34.5426
ZNF204P	NR_002722	1.10804	0.14801	0.335447	0.605542	0	4.99236	4.81014	4.60674	4.26174	5.75323	5.95095
JMJD6	NM_001081461	1.10795	0.14789	0.0530749	0.193879	0	27.3684	24.5642	25.7143	29.4531	26.5455	30.0334
CLDN1	NM_021101	1.10786	0.147777	0.0204804	0.0969419	0	34.1379	34.3612	33.3218	37.4324	38.8832	36.4883
TMEM38B	NM_018112	1.10772	0.147593	0.00995693	0.0555865	0	50.9793	54.2896	56.1445	60.1139	60.195	58.4918
PLXNA1	NM_032242	1.1076	0.147431	0.00612912	0.0373441	0	250.683	245.99	233.952	288.598	267.819	252.826
WDR91	NM_014149	1.10749	0.147296	0.0154737	0.0781305	0	36.8931	37.8659	36.0534	40.8437	40.7486	41.1333
WDR3	NM_006784	1.10749	0.147291	0.00121154	0.00969589	0	241.798	246.664	234.626	259.828	276.111	264.871
SON	NM_001291411	1.10742	0.147206	0.106521	0.306675	0	14.4202	13.7474	13.3836	15.9366	14.1354	15.9459
ERO1A	NM_014584	1.10732	0.147079	0.00354874	0.0242402	0	142.386	138.646	150.167	157.218	153.397	166.864
OAF	NM_178507	1.10731	0.147054	0.0168391	0.083593	0	39.2319	39.6727	37.766	42.0391	44.547	42.604
TRIM7	NM_033342	1.10718	0.146887	0.402135	0.665212	0	4.33866	4.04478	5.95795	5.97227	4.2817	5.62626
LINC00649	NR_038883	1.10712	0.146806	0.0667	0.225942	0	20.7006	21.7304	18.7375	22.7908	22.9694	21.9623
SQLE	NM_003129	1.10706	0.14673	0.00100297	0.00820588	0	258.378	260.968	256.764	277.645	284.452	297.102
MARS2	NM_138395	1.10687	0.146485	0.00860864	0.0492524	0	67.2032	65.4963	67.4297	78.66	71.4888	71.3726
RN7SK	NR_001445	1.10676	0.146342	0.0964191	0.288332	0	14434.2	16082	11380.3	15499.3	15413.6	15456.5
KAT6A	NM_006766	1.10656	0.146082	0.00293577	0.020558	0	124.16	122.622	121.73	143.548	133.172	131.066
SEC63	NM_007214	1.10639	0.145856	0.0587317	0.206895	0	120.63	140.545	118.417	154.025	124.524	141.432
C4orf46	NM_001008393	1.10635	0.145811	0.219508	0.478716	0	7.84203	6.94636	8.1655	8.27565	8.05597	9.06453
GLRX3	NM_006541	1.10628	0.145722	0.396903	0.660577	0	7.87835	5.81285	7.71186	6.55054	7.07253	10.0556
LINC00824	NR_121673	1.10608	0.145461	0.326977	0.5965	0	6.16177	4.92155	5.97251	6.2857	7.18126	5.3985
LINC01207	NR_038834	1.10603	0.145385	0.163858	0.401653	0	12.4446	10.4292	10.2518	11.7939	12.4053	12.4398
CSF2RA	NM_001161530	1.10594	0.145272	0.340233	0.609113	0	4.65825	5.56096	5.49218	6.85669	4.86161	5.66019
NT5DC1	NM_152729	1.10589	0.145208	0.028564	0.124757	0	38.554	43.2089	41.8318	44.0971	44.7355	47.8499
WDR27	NM_182552	1.10588	0.14519	0.282746	0.55161	0	4.82289	5.81285	4.96819	5.97227	5.59133	5.69411
TOP2B	NM_001068	1.10587	0.145182	0.000497398	0.00451859	0	529.195	520.604	530.234	594.87	576.951	575.493
GPANK1	NM_033177	1.10582	0.14511	0.459165	0.713272	0	12.1105	8.41411	18.4925	14.2139	14.4133	14.5188
JAK1	NM_002227	1.10562	0.14485	0.0493988	0.184747	0	54.9208	60.2309	57.8086	71.7353	58.7767	60.721
ABHD17B	NM_001025780	1.10544	0.144622	0.165964	0.405583	0	27.3684	22.4497	30.2167	27.835	27.6619	32.9774
POLR2A	NM_000937	1.10542	0.144595	0.118184	0.327177	0	344.72	355.63	312.686	449.679	333.755	336.403
HIST1H2AL	NM_003511	1.10531	0.144457	0.0462552	0.176509	0	35.1838	34.2862	39.1439	41.9225	37.6751	40.4572
PRDX4	NM_006406	1.10526	0.144382	0.000708779	0.00612175	0	335.365	332.459	345.755	374.538	375.214	370.514
IPO8	NM_006390	1.1052	0.144308	0.0441822	0.17078	0	24.802	25.6395	26.9806	29.9367	28.034	27.5982
C3orf38	NM_173824	1.10519	0.144291	0.0307268	0.13115	0	44.9603	45.9361	49.7838	50.689	49.2105	55.5793
SSTR2	NM_001050	1.10492	0.143947	0.28214	0.551572	0	5.40396	5.09594	5.17925	6.34402	5.75323	5.22889
NHLRC2	NM_198514	1.10479	0.14377	0.00221895	0.0161118	0	110.316	104.835	110.513	119.581	118.128	122.082
LOC100288637	NR_038253	1.10464	0.143577	0.101408	0.297391	0	43.8805	39.5177	46.6399	47.9822	41.9857	53.6797
TMX4	NM_021156	1.10456	0.143471	0.00216767	0.015825	0	133.627	130.043	141.215	149.205	149.221	148.793
RFC4	NM_002916	1.10452	0.143416	0.262102	0.528595	0	7.50549	6.74776	6.6469	7.07051	7.29725	8.71804
LOC101929415	NR_125813	1.10445	0.143328	0.0791255	0.253698	0	21.9354	20.1512	24.2782	24.4212	24.0785	24.7972
ISOC1	NM_016048	1.1044	0.143262	0.00585071	0.0359191	0	82.9381	90.2107	84.7553	92.6431	94.2529	97.9338
HEG1	NM_020733	1.10423	0.143037	0.0377248	0.15339	0	52.0615	49.8864	45.4124	58.1385	52.9993	51.5862
ZFP64	NM_199427	1.10412	0.142895	0.297545	0.568105	0	4.26118	5.07656	5.08464	5.62725	5.10324	5.19496
C9orf85	NM_182505	1.10395	0.142668	0.119534	0.329677	0	19.6499	17.4022	21.11	20.157	20.8817	23.169
MKI67	NM_002417	1.10393	0.142644	0.171853	0.41334	0	30.8403	29.4324	30.4278	40.523	29.8728	29.7354
GTF3A	NM_002097	1.10392	0.142635	0.00104592	0.00849688	0	165.886	164.853	160.957	181.86	181.083	179.851
LOC101929567	NR_110257	1.10385	0.142547	0.00548451	0.0339291	0	149.321	156.128	168.006	178.41	172.36	171.855
KCNJ11	NM_000525	1.10382	0.142509	0.204789	0.460495	0	13.1734	10.7078	11.0329	11.653	12.7702	14.1165
BEND3	NM_001080450	1.1037	0.142345	0.00389836	0.0260547	0	120.766	119.544	122.041	140.944	129.258	129.729
MDC1	NM_014641	1.10358	0.142197	0.0246872	0.111632	0	3443.95	2908.86	3268.83	3274.02	3667.04	3677.24
ADAM17	NM_003183	1.10331	0.141837	0.00626169	0.0380943	0	87.8094	80.3143	87.7076	94.735	94.4969	93.0296
SOGA1	NM_199181	1.10324	0.141748	0.258195	0.523175	0	7.33601	6.68478	6.53046	8.44087	7.13535	7.09946
KCNQ1OT1	NR_002728	1.10324	0.141743	0.00278146	0.0196308	0	506.514	518.177	529.263	603.316	557.292	553.777
SLC7A5P1	NR_002593	1.10316	0.141637	0.0677806	0.227733	0	22.6085	20.6986	23.8852	24.1879	24.5352	25.4006
RPL23AP53	NR_003572	1.10315	0.141626	0.0114184	0.0621122	0	63.3754	59.0877	58.6407	69.1986	66.0739	64.5155
GGH	NM_003878	1.10306	0.141506	0.0102368	0.0568893	0	97.1211	101.214	105.824	107.826	108.746	118.932
FAM74A7	NR_126166	1.10302	0.141461	0.18227	0.428555	0	11.7158	9.50886	10.7709	11.9445	12.1975	11.1508
TTF2	NM_003594	1.10296	0.141376	0.00119652	0.0095852	0	170.142	169.45	167.89	189.873	182.798	187.062
STK32C	NM_173575	1.10293	0.141343	0.0304477	0.130303	0	31.7991	32.8814	32.0458	35.1387	37.0009	34.5426
LINC01105	NR_026832	1.10293	0.14134	0.223659	0.484364	0	7.28759	8.3802	7.77251	8.0181	9.06598	8.76893
STAC2	NM_198993	1.10272	0.141063	0.0431398	0.168854	0	23.2961	23.949	23.3782	25.2935	26.1734	26.411
CARD6	NM_032587	1.1026	0.140913	0.0937994	0.283797	0	15.0836	14.5273	14.1792	16.493	15.7205	16.0719
MZF1-AS1	NR_027334	1.10256	0.14086	0.12451	0.339906	0	11.3938	11.2624	10.834	12.3479	12.4681	12.1103
SULT1A1	NM_177536	1.10254	0.140827	0.281855	0.55134	0	7.06243	8.77741	8.62642	8.11043	10.3128	8.55085
PLEKHA5	NM_001143821	1.10229	0.140502	0.0751668	0.244307	0	24.6761	25.4216	22.1483	26.6541	25.0329	27.952
SNX13	NM_015132	1.10227	0.14048	0.0109673	0.0601449	0	73.641	75.5041	74.1882	86.0949	76.6984	83.386
RBPMS2	NM_194272	1.10226	0.140466	0.0561133	0.201364	0	41.5562	41.838	37.1644	41.1499	47.7051	44.0312
FRRS1	NM_001013660	1.1022	0.140388	0.0854308	0.266913	0	20.5191	21.2605	20.6054	22.3997	25.0619	21.2984
SCLT1	NM_001300898	1.10214	0.140312	0.225053	0.485754	0	7.19559	7.76258	7.20243	7.63663	8.20578	8.58235
NAA16	NM_024561	1.10204	0.140179	0.0580341	0.205154	0	30.0413	27.2017	28.7709	29.4094	32.0378	33.3432
LINC01410	NR_121647	1.10201	0.140142	0.353909	0.621556	0	6.16177	4.64544	6.31213	6.2857	6.98796	5.59234
MRPS5	NM_031902	1.10174	0.139783	0.00167726	0.0126927	0	135.52	130.135	135.89	147.368	146.554	148.478
FAH	NM_000137	1.10173	0.139776	0.00986167	0.0552076	0	71.4814	78.4881	73.1547	80.8564	84.5949	80.3717
CFAP97	NM_001292033	1.10173	0.139767	0.302496	0.573094	0	6.27556	6.15194	5.24474	5.73416	6.92272	6.81355
PIH1D1	NM_017916	1.1017	0.13973	0.0129071	0.068232	0	65.5883	70.8635	63.0873	72.5687	72.7115	74.554
LINC01061	NR_037596	1.10158	0.13957	0.035696	0.147445	0	43.4834	40.4914	43.3868	49.8629	46.5236	43.9149
TET2	NM_017628	1.10149	0.139462	0.356355	0.623448	0	4.9052	4.40324	5.91429	5.47174	6.19058	5.10531
FZD9	NM_003508	1.10149	0.139457	0.217992	0.477606	0	10.5174	9.39745	9.72776	12.3187	9.89236	10.4432
OPHN1	NM_002547	1.10146	0.139411	0.0128425	0.0680688	0	136.953	147.099	149.812	170.98	156.432	150.475
KCNK5	NM_003740	1.10118	0.139057	0.0966653	0.288618	0	28.5548	28.5992	23.3272	29.5236	30.1797	28.9236
LINC01122	NR_033873	1.10118	0.139044	0.368564	0.63596	0	6.13029	6.68478	6.2151	6.48737	8.75186	5.71591
MCIDAS	NM_001190787	1.10115	0.139013	0.106268	0.30648	0	15.7325	15.7577	15.4844	16.595	18.6877	16.4426
LRCH1	NM_001164213	1.1011	0.138951	0.141738	0.369555	0	13.0063	11.7226	13.1434	13.1205	14.5462	14.0342
MRPL22	NM_014180	1.10107	0.138911	0.188383	0.436943	0	9.77651	8.77741	9.51914	10.3652	9.65073	10.8963
SYNGR3	NM_004209	1.10102	0.138847	0.239206	0.50072	0	9.77651	7.67297	8.50997	9.98375	9.16263	9.43768
SP2	NM_003110	1.10098	0.138783	0.0683478	0.229066	0	18.725	18.1434	18.9364	20.8592	20.6183	19.9633
CPNE3	NM_003909	1.10085	0.13862	0.00396293	0.026377	0	290.482	284.002	306.636	312.341	322.408	335.23
DARS-AS1	NR_110199	1.10082	0.138582	0.338909	0.608363	0	5.3749	6.15194	7.12237	6.52139	7.83367	6.17387
FBXW2	NM_012164	1.10075	0.138492	0.00249164	0.0178738	0	208.861	217.41	224.457	242.011	233.7	240.582
LRP1	NM_002332	1.10063	0.138324	0.161811	0.399551	0	99.8158	85.7784	85.5922	119.742	92.0323	86.7055
MYLIP	NM_013262	1.10035	0.137959	0.0305809	0.130665	0	36.7866	33.8502	36.0825	39.313	38.9944	39.1222
NBEA	NM_015678	1.10024	0.137822	0.0887263	0.274131	0	30.3803	28.4152	27.786	34.8569	28.6187	31.7901
LINC00471	NR_024079	1.10019	0.137758	0.284203	0.553249	0	8.07688	7.89095	9.54825	8.29995	10.6269	9.14449
PRSS23	NR_120593	1.10014	0.137682	0.200314	0.454041	0	9.14702	8.58365	9.40512	10.6616	9.24962	9.94409
GPR12	NM_005288	1.10002	0.137536	0.366025	0.634312	0	4.48393	5.37447	4.45391	5.91396	4.34694	5.48573
USP35	NM_020798	1.10001	0.13752	0.105929	0.305736	0	18.34	18.7077	18.1407	22.2709	19.4464	18.9941
ATP6AP1	NM_001183	1.09999	0.137495	0.113133	0.317553	0	102.162	102.074	88.5736	120.097	90.655	111.343
SLC25A25-AS1	NR_033374	1.09997	0.137469	0.042927	0.168185	0	42.2148	43.238	39.4933	42.8215	48.7031	45.9115
GRTP1	NM_001286732	1.09983	0.137286	0.13418	0.356222	0	11.2292	11.0154	10.9504	12.3673	12.1975	11.9455
KIDINS220	NM_020738	1.09977	0.137207	0.00380523	0.025602	0	224.056	220.13	227.159	259.16	241.232	237.941
HIST1H2BK	NM_080593	1.09959	0.136967	0.387842	0.653997	0	6.61452	5.59972	9.16496	8.0181	7.74185	7.74883
ZNF486	NM_052852	1.0995	0.136845	0.108171	0.309108	0	16.96	15.9805	15.5887	17.1587	17.2573	18.9432
KMT2D	NM_003482	1.09945	0.136783	0.078193	0.251508	0	204.493	197.739	174.886	236.578	211.983	185.957
ITGA9	NM_002207	1.09941	0.136727	0.134731	0.356821	0	15.471	17.7292	18.1407	20.2202	18.5137	17.7123
MGC27345	NR_046216	1.09935	0.136644	0.00828145	0.0478899	0	107.963	114.758	114.858	130.617	121.294	119.208
MALSU1	NM_138446	1.09923	0.136494	0.0437866	0.169863	0	36.3944	37.2313	34.9666	41.7038	40.4731	37.1934
ZC3H13	NM_015070	1.09915	0.136394	0.00579376	0.0355966	0	126.782	119.764	119.756	140.103	132.728	129.797
LOC101927884	NR_110281	1.09913	0.136357	0.306487	0.577012	0	5.65091	5.44955	5.88518	6.12777	6.9493	5.59234
RUNDC3A-AS1	NR_110802	1.09911	0.136329	0.0671792	0.226751	0	27.9882	25.2133	29.0741	30.5271	28.9425	30.9614
MIR663A	NR_030386	1.09898	0.136165	0.184432	0.43125	0	878.206	972.205	776.494	1161.74	837.593	887.593
HK2	NM_000189	1.0988	0.135922	0.0013579	0.0105954	0	349.204	344.489	341.515	385.86	377.446	374.178
BRD2	NM_001291986	1.09868	0.135769	0.175134	0.419106	0	19.0083	20.781	25.069	23.34	25.5065	22.4106
IL10	NM_000572	1.09866	0.135741	0.260736	0.527157	0	7.44254	7.76258	7.51779	8.25135	7.4084	9.30684
CEP19	NM_032898	1.09865	0.135726	0.157856	0.394372	0	14.3912	15.5155	13.4248	14.4617	16.7595	16.3845
IGF2R	NM_000876	1.09863	0.135707	0.0404873	0.160971	0	182.96	175.752	162.311	211.892	183.446	177.079
DCDC5	NM_020869	1.09855	0.135604	0.354659	0.621651	0	5.26353	4.40324	4.2089	5.41829	4.53057	5.29673
LOC101929279	NR_120653	1.09852	0.135561	0.345822	0.613131	0	5.87608	6.52009	5.10404	7.22115	6.31139	5.69411
USP32P2	NR_003554	1.09802	0.134905	0.169002	0.409163	0	18.7589	19.1291	19.7636	24.5111	18.9994	19.7961
LOC101928068	NR_111907	1.09798	0.13485	0.237961	0.499384	0	9.08165	8.91304	8.47116	10.9143	8.98866	9.15903
PCDHB11	NM_018931	1.09796	0.134821	0.458151	0.712807	0	4.92457	3.22129	5.72264	5.53006	4.84228	4.85574
PXDC1	NM_183373	1.0979	0.134742	0.101089	0.297129	0	19.3375	19.0637	19.8388	23.0654	19.7485	21.1312
ZNF253	NM_021047	1.09784	0.13467	0.397882	0.661524	0	5.94387	6.20522	4.5558	5.11215	6.92272	6.30471
ARFGEF3	NM_020340	1.0978	0.134609	0.0651323	0.22226	0	73.8395	78.0739	75.8232	94.8663	79.0809	76.066
MGST3	NM_004528	1.09757	0.134315	0.056691	0.202267	0	31.0025	33.0994	29.4768	32.9763	34.1835	35.5506
GDAP2	NM_017686	1.09749	0.13421	0.0456686	0.17485	0	38.5928	37.8029	41.8318	43.944	40.9612	44.8502
RNU2-1	NR_002716	1.09749	0.134203	0.00747136	0.0439617	0	2229.95	2461.4	2181.85	2469.22	2533.48	2540.53
CEP350	NM_014810	1.09744	0.134144	0.0241197	0.110053	0	173.164	169.382	174.634	207.018	188.187	172.374
TBC1D25	NM_002536	1.09729	0.13394	0.0398447	0.159201	0	32.8789	33.9446	31.8906	36.9464	36.3992	34.9739
SUCLG2	NM_003848	1.09725	0.133896	0.156704	0.392709	0	23.2961	23.1933	26.2383	23.9668	25.3761	30.4574
PGM2L1	NM_173582	1.09714	0.133745	0.0436906	0.169863	0	35.7939	37.5753	37.0577	40.9506	37.9215	42.2842
GSTCD	NM_001031720	1.09712	0.133725	0.274962	0.544057	0	6.27556	6.61697	6.6469	7.63663	6.60135	7.20123
MIA3	NM_198551	1.097	0.13356	0.0480321	0.181402	0	57.0345	60.2309	56.9038	70.5593	60.137	60.3721
ZNF264	NM_003417	1.097	0.133558	0.0191353	0.0925427	0	50.3062	47.9803	49.4491	54.8438	52.0376	55.1868
RAB3GAP2	NM_012414	1.097	0.133558	0.00195197	0.0145263	0	145.176	143.209	143.481	157.451	157.34	158.965
TMEM236	NM_001098844	1.09683	0.133344	0.130949	0.351652	0	16.8462	14.9245	16.0544	16.6704	17.0736	18.713
LOC613037	NR_002555	1.09673	0.133211	0.0529277	0.193812	0	74.7741	75.2813	83.1008	94.5552	80.8351	80.3233
PSMD5-AS1	NR_024408	1.09666	0.133121	0.363882	0.631413	0	6.27556	4.53887	5.37089	6.17637	6.11809	5.45665
SARS	NM_006513	1.09655	0.132974	0.00210604	0.0155154	0	277.597	286.283	272.833	305.412	308.91	303.179
WHSC1L1	NM_023034	1.09648	0.132886	0.0737522	0.241616	0	35.2322	38.9703	34.4426	42.5907	39.4245	37.1159
DAD1	NM_001344	1.09628	0.132617	0.0069465	0.0415092	0	102.36	98.0289	96.6324	108.691	105.428	111.503
LOC151475	NR_040038	1.0961	0.132377	0.271094	0.539122	0	9.52471	10.8264	8.50997	11.7356	9.80779	10.0943
CROCC	NM_014675	1.09602	0.132268	0.0207555	0.098087	0	64.4117	58.642	58.2113	66.3461	67.7267	64.5978
TIMM21	NM_014177	1.09601	0.132267	0.00790281	0.0461971	0	82.8461	79.9752	80.7283	85.9637	91.3509	89.618
LINC01558	NR_026773	1.09601	0.132256	0.294155	0.565034	0	7.94614	6.74776	8.62642	8.83449	7.83367	8.8925
EPPIN	NM_020398	1.096	0.132243	0.344619	0.612074	0	9.30197	7.36779	7.05445	9.70919	7.6017	8.69381
NBEAL1	NM_001114132	1.09599	0.132233	0.10769	0.30872	0	27.5476	29.3501	28.9504	35.3185	29.1842	29.59
MTPAP	NM_018109	1.09593	0.132154	0.00544275	0.0337484	0	105.067	112.111	112.197	120.332	120.806	119.833
TUBE1	NM_016262	1.09592	0.132137	0.101293	0.297391	0	22.4269	21.447	23.1768	22.2709	25.7723	25.4369
ERCC5	NM_000123	1.09584	0.132035	0.392115	0.65661	0	6.90505	6.44258	4.81051	6.17637	7.37457	6.34832
RHOXF1P1	NR_131250	1.09575	0.131917	0.249144	0.512455	0	7.70887	7.24427	7.3407	8.25135	7.74185	8.43697
GRSF1	NM_002092	1.09574	0.131908	0.0574279	0.203815	0	51.1681	48.8449	43.4838	55.184	51.2257	50.8302
MICU3	NM_181723	1.09567	0.131808	0.248742	0.511932	0	10.5028	10.6763	10.8534	9.92057	12.0429	13.1328
FAM86HP	NR_024252	1.0956	0.131716	0.0819239	0.259919	0	21.0711	22.0017	23.497	24.4212	25.0329	23.4791
MPV17	NM_002437	1.09559	0.131703	0.027196	0.12028	0	43.5391	44.9285	44.9369	48.9153	50.6265	46.6141
FAM171A2	NM_198475	1.09549	0.131574	0.094739	0.285304	0	48.1804	48.9733	39.6291	52.1954	49.8919	47.7602
PRRG4	NM_024081	1.09537	0.131413	0.0545617	0.197376	0	29.2472	32.7748	30.583	34.0745	33.7606	33.6025
PRR29-AS1	NR_126169	1.09532	0.131348	0.309044	0.579781	0	7.11327	6.28999	8.06361	7.63663	8.56339	7.31269
LINC00996	NR_034033	1.09531	0.131336	0.225084	0.485754	0	15.471	20.1512	18.2062	21.8578	19.5262	17.5766
SMIM20	NM_001145432	1.09529	0.131318	0.0234103	0.107792	0	49.3087	50.4483	53.214	57.3464	54.1543	56.0494
IGSF9B	NM_001277285	1.09525	0.131264	0.181138	0.427063	0	18.3836	15.6705	18.2984	21.3476	18.1706	17.8238
SRRM2	NM_016333	1.09524	0.13125	0.00796453	0.0465196	0	1151.08	1050.76	1034.94	1207.41	1185.67	1151.98
ELMSAN1	NM_194278	1.09517	0.131156	0.271198	0.539122	0	6.50799	6.54915	6.10593	6.88099	6.86714	7.24
LOC101927257	NR_109965	1.0951	0.131058	0.267643	0.535871	0	6.46683	6.80588	6.84582	7.63663	7.49055	6.90562
LMBRD1	NM_018368	1.09485	0.13073	0.056552	0.202039	0	32.7046	31.9755	35.2116	35.4327	35.8725	38.0609
FBRSL1	NM_001142641	1.09472	0.13056	0.022844	0.105788	0	135.096	123.252	118.514	130.457	143.949	138.151
PBDC1	NM_016500	1.09469	0.130518	0.341573	0.610158	0	5.94387	5.76926	5.531	7.07051	5.43669	6.37255
LRP2BP	NM_018409	1.09459	0.130397	0.316123	0.58611	0	6.50799	8.3802	6.9186	8.59394	7.70802	7.56953
IKZF4	NM_022465	1.09455	0.130331	0.406311	0.669058	0	6.36756	5.59972	5.79299	7.90633	5.14915	6.38709
CCDC124	NM_138442	1.09448	0.130247	0.257666	0.522916	0	8.31415	8.01205	7.30189	8.3777	9.06598	8.41759
TECPR1	NM_015395	1.09447	0.130233	0.0149239	0.0760523	0	60.9591	58.923	56.4647	64.519	64.9237	63.5656
SZT2	NM_015284	1.09439	0.130133	0.0192156	0.0926552	0	85.5626	82.2398	78.4625	94.1738	90.1621	85.179
TMEM167A	NM_174909	1.09436	0.130091	0.0339087	0.141437	0	201.176	197.09	220.988	209.467	223.533	244.687
UCK2	NM_012474	1.09434	0.130067	0.00217423	0.0158299	0	278.885	278.988	282.746	305.737	312.192	301.996
EVL	NM_016337	1.09431	0.130026	0.0210926	0.0992151	0	73.4037	81.1039	76.9828	88.1991	80.579	84.549
MTFP1	NM_016498	1.09411	0.12976	0.132356	0.353899	0	16.1489	15.4767	17.3402	18.7915	17.8517	16.9321
NME4	NM_001286440	1.09398	0.129588	0.330192	0.600193	0	6.3143	5.44955	5.24474	5.94311	6.0456	6.6197
C8orf37	NM_177965	1.09385	0.129418	0.112955	0.317384	0	17.4079	16.2033	15.7925	17.8512	18.2939	17.8965
TSPAN13	NM_014399	1.0938	0.129354	0.0407042	0.161674	0	67.0991	66.7824	72.4197	70.6322	73.3349	81.685
CDK8	NM_001260	1.09378	0.129324	0.0700768	0.233406	0	43.1009	46.3696	38.4089	45.674	47.089	47.1109
SPACA6P-AS	NR_108100	1.09376	0.129294	0.320532	0.590193	0	5.68239	5.62878	6.16658	6.90285	5.67832	6.53732
HCG18	NR_024052	1.09368	0.129196	0.511392	0.754341	0	7.22464	13.9412	9.34933	13.0768	9.02249	11.2768
NPAT	NM_002519	1.09365	0.129151	0.0125649	0.0669597	0	78.0571	79.5998	77.1332	89.6229	84.7592	82.3998
MAB21L3	NM_152367	1.09362	0.129114	0.108476	0.309652	0	22.1436	21.7304	22.9342	25.7624	22.0705	25.2334
KANK2	NM_001136191	1.09357	0.129046	0.359139	0.626708	0	6.13029	4.95546	5.34178	5.44988	5.85954	6.65605
CEP41	NM_001257160	1.09355	0.129023	0.182839	0.429231	0	17.2965	15.5688	14.0992	18.0213	15.851	17.4894
ATP1A2	NM_000702	1.0935	0.128951	0.392743	0.657176	0	5.61217	5.89036	5.2035	5.8605	7.2465	5.16104
PCGF2	NM_007144	1.09349	0.128944	0.0298719	0.129072	0	191.109	173.62	200.596	192.838	215.206	210.132
LOC100130691	NR_026966	1.09348	0.128932	0.383578	0.649113	0	4.69699	6.10834	4.96819	6.32215	5.10324	5.82495
PRKAR2A	NM_004157	1.09336	0.128773	0.0053227	0.0331826	0	170.617	173.969	162.417	188.722	182.518	183.103
KDM1B	NM_153042	1.09334	0.128745	0.0463519	0.176628	0	52.4949	49.838	53.9612	60.2475	52.5571	58.0823
VIM-AS1	NR_108061	1.09334	0.128737	0.505116	0.749314	0	7.47644	8.12831	4.27925	6.4242	7.46155	7.85545
MTCP1	NM_001018025	1.09329	0.128681	0.22756	0.488876	0	9.59251	8.73866	10.5235	10.3215	10.6269	10.5983
EREG	NM_001432	1.09327	0.128646	0.317189	0.587142	0	6.40146	6.0599	6.70027	7.67065	6.14708	7.13338
TSIX	NR_003255	1.09324	0.128607	0.0382144	0.154524	0	65.5205	63.3189	63.1456	76.1719	65.4577	68.2614
SMIM10	NM_001163438	1.09323	0.128597	0.153694	0.38818	0	28.211	25.8333	25.6391	24.9752	30.5929	31.5429
EEA1	NM_003566	1.09323	0.128593	0.00383199	0.0257177	0	162.797	157.315	163.999	176.179	173.945	179.12
CDK5R1	NM_003885	1.09306	0.128372	0.107742	0.308759	0	21.6497	21.7885	21.4884	21.5857	24.0471	25.3351
CEP85	NM_022778	1.09305	0.128358	0.345173	0.612675	0	4.30234	4.8828	4.91968	5.35026	5.07183	4.99628
NPIPB5	NM_001135865	1.09299	0.128277	0.0475557	0.180363	0	102.971	98.1888	107.922	124.188	104.116	109.523
CENPF	NM_016343	1.09292	0.128191	0.0386045	0.155633	0	751.871	779.325	756.587	932.447	777.485	790.444
GPSM2	NM_013296	1.09286	0.128106	0.021184	0.0995871	0	53.8991	52.0178	53.1315	58.9112	59.272	55.6351
TTC17	NM_018259	1.09285	0.128096	0.115949	0.322538	0	17.5072	18.5527	18.0728	21.0706	18.6877	19.4036
DISC2	NR_002227	1.09284	0.128085	0.305028	0.575593	0	7.37475	6.61697	7.02291	6.95631	7.49055	8.51935
RPRD1A	NM_001303413	1.09277	0.127992	0.24269	0.504468	0	11.9773	11.1461	12.5175	11.2594	13.28	14.4073
DPH6	NM_080650	1.09273	0.127934	0.154772	0.38984	0	13.9215	15.7916	16.6706	17.149	16.9286	16.6074
SERINC1	NM_020755	1.09267	0.127863	0.00494717	0.0314196	0	165.244	166.112	172.577	178.648	183.978	188.007
MCAM	NM_006500	1.09261	0.127779	0.0080464	0.0468328	0	113.691	105.678	107.161	120.165	116.843	119.765
IDH1	NM_005896	1.0926	0.127765	0.132471	0.35409	0	14.6236	14.9584	15.5887	16.855	16.9286	15.5704
NOMO2	NM_173614	1.09235	0.127429	0.0224935	0.104525	0	90.7027	91.5743	102.287	106.301	100.895	103.647
ARGLU1	NM_018011	1.09232	0.127393	0.00697986	0.0416777	0	142.048	146.406	142.908	150.531	157.171	163.481
NDUFS4	NM_002495	1.09216	0.127186	0.105302	0.304689	0	39.4789	35.066	41.3272	39.7309	45.905	40.9128
JPX	NR_024582	1.09214	0.127163	0.173344	0.415754	0	13.597	15.203	13.4248	15.0546	16.3826	14.6787
GOLM1	NM_016548	1.09213	0.127139	0.29984	0.570206	0	6.02619	5.76926	6.00647	6.55054	6.11809	6.77478
RIC8B	NM_018157	1.0921	0.127108	0.0848518	0.266228	0	31.7192	33.5765	33.596	37.0776	32.7748	38.1505
HCG9	NR_028032	1.09207	0.12707	0.566063	0.793121	0	8.01877	7.93939	5.83908	7.17741	11.2986	5.32823
CAPN5	NM_004055	1.09205	0.127039	0.0926547	0.281949	0	22.9983	24.3365	25.8695	27.5045	27.2052	25.2334
ZNF780A	NM_001142579	1.09202	0.126994	0.137174	0.36144	0	16.8704	15.1716	16.4135	17.5864	16.8272	18.5022
PEX3	NM_003630	1.092	0.126975	0.0363419	0.149424	0	40.5781	39.324	40.2453	42.5907	43.2519	45.359
HIST3H2A	NM_033445	1.092	0.126968	0.0213314	0.100222	0	121.144	136.757	139.396	142.27	144.65	146.925
KIAA0754	NM_015038	1.09184	0.126765	0.0666268	0.225831	0	73.2899	75.5526	70.6876	89.5233	76.6525	73.5218
YBX3	NM_003651	1.09178	0.126682	0.0964324	0.288332	0	22.4826	22.0017	20.5035	24.3945	22.5586	24.0025
SRSF9	NM_003769	1.09177	0.126668	0.0040327	0.0267092	0	320.727	317.12	302.977	339.379	345.044	342.742
DKFZP434I0714	NR_033797	1.09176	0.12666	0.28678	0.556119	0	11.4326	10.3663	12.9857	12.671	11.0377	14.2692
MBD5	NM_018328	1.09167	0.126532	0.100969	0.297129	0	20.8895	19.1291	20.8431	21.3816	22.5586	22.5002
YEATS2	NM_018023	1.09162	0.126467	0.00567309	0.0350152	0	190.656	189.712	179.544	206.614	204.864	199.735
BMPR2	NM_001204	1.09143	0.126222	0.0122909	0.0661168	0	122.589	125.097	135.592	142.499	137.121	138.704
CENPQ	NM_018132	1.0914	0.126178	0.138449	0.363799	0	17.6888	18.9354	18.9364	18.5194	20.3791	21.7394
CCNL1	NM_020307	1.09139	0.126167	0.242681	0.504468	0	16.96	15.2539	18.7908	15.9755	19.1082	20.5812
C1QL1	NM_006688	1.09137	0.126142	0.243893	0.50604	0	15.5218	14.9245	14.041	16.6291	18.2334	13.6901
CCL22	NM_002990	1.09134	0.126094	0.14194	0.369842	0	14.7301	14.3917	15.6566	16.4638	15.6142	16.7916
INTU	NM_015693	1.09132	0.126078	0.214	0.47297	0	25.9835	33.6879	33.4237	37.153	34.0023	30.4429
SGCB	NM_000232	1.09122	0.125944	0.152165	0.385703	0	55.5915	65.288	56.2755	74.4225	58.4263	60.4714
RELL1	NM_001085400	1.09119	0.125907	0.0603849	0.211151	0	33.0629	32.1814	35.7138	36.1398	37.1435	36.8809
FAM74A3	NR_026801	1.09118	0.125887	0.214766	0.474013	0	9.88304	9.97389	9.6938	11.376	10.8734	9.9974
ENTPD1-AS1	NR_038444	1.09106	0.125728	0.111125	0.314338	0	21.0929	19.5651	18.5871	21.8991	21.58	21.1627
SUCLG1	NM_003849	1.09098	0.125622	0.00399856	0.0265703	0	170.375	174.918	173.775	189.873	190.98	185.439
SAPCD2	NM_178448	1.09095	0.125589	0.00538961	0.0334704	0	525.007	544.136	501.608	577.862	572.375	563.382
LOC100506844	NR_038269	1.09093	0.125561	0.235838	0.497257	0	15.0836	15.5688	15.6566	19.3406	14.3335	16.8497
NDUFA10	NM_004544	1.09087	0.125477	0.00386592	0.0258732	0	201.723	208.662	204.332	221.125	227.186	222.264
MVD	NM_002461	1.0908	0.125387	0.0357248	0.147488	0	75.9943	68.5287	66.4108	73.9269	77.8896	78.271
MYSM1	NM_001085487	1.09075	0.125325	0.0176963	0.0868873	0	87.7416	83.2595	90.8636	93.9867	92.5566	99.0872
ARL10	NM_001317948	1.09075	0.125316	0.338562	0.608009	0	11.9265	8.0508	10.3294	10.6228	11.3373	11.0975
WDR12	NM_018256	1.09074	0.125312	0.0064393	0.0389399	0	136.595	136.399	143.132	152.417	147.085	154.385
MRPL43	NM_032112	1.09074	0.125311	0.282543	0.55161	0	6.99221	7.33873	6.70027	7.81886	7.92065	7.20123
CCNL2	NM_001039577	1.09068	0.125223	0.311607	0.582153	0	11.2752	11.4101	13.3326	10.7248	13.9759	14.5818
EFNA2	NM_001405	1.09053	0.125031	0.0827342	0.261322	0	32.1695	33.6177	32.0458	32.6482	36.5684	37.4721
LSM6	NM_007080	1.09048	0.124962	0.048192	0.181751	0	49.0133	45.6164	52.4984	53.0871	52.9219	54.4308
RTN4RL2	NM_178570	1.09018	0.124561	0.25166	0.515003	0	26.2886	20.3014	22.2356	23.719	28.7492	22.5632
ZNF600	NM_198457	1.09011	0.124473	0.437235	0.694043	0	5.57343	4.81014	7.38194	7.08994	6.14708	6.13025
NOCT	NM_012118	1.09008	0.124436	0.0406818	0.161665	0	48.9552	49.4383	47.0523	56.0927	51.6824	50.7769
LINC00504	NR_126435	1.09	0.12433	0.00925513	0.0523204	0	398.842	408.896	424.155	470.142	438.492	434.133
NATD1	NM_152914	1.08981	0.124072	0.0947922	0.285332	0	19.5409	20.3401	19.4119	21.4885	21.58	21.5504
NPIPB4	NM_001310148	1.0898	0.124059	0.0651602	0.222261	0	98.3607	89.8377	106.709	115.793	102.693	102.906
LOC101927374	NR_110133	1.08976	0.124013	0.020003	0.0954252	0	169.145	173.499	188.932	202.552	187.336	189.405
RNF138P1	NR_001575	1.0897	0.123927	0.133833	0.355845	0	27.4483	25.8745	23.9822	28.836	25.4195	29.9874
HP1BP3	NM_016287	1.08966	0.123874	0.00712447	0.0424156	0	299.009	287.131	295.986	307.433	322.649	331.131
DDX26B	NM_182540	1.08949	0.12365	0.0379008	0.15389	0	43.2607	41.5716	41.8973	44.7993	47.6206	45.6498
HMGN2P46	NR_022014	1.08948	0.123637	0.132944	0.354648	0	53.105	57.0822	52.6658	68.3871	55.1981	53.8445
FAM66E	NR_027424	1.08946	0.123613	0.487051	0.733852	0	4.53719	4.40324	6.53046	6.04516	4.53057	6.28048
EXO1	NM_130398	1.08937	0.123498	0.392894	0.657176	0	6.27556	5.29939	5.10404	5.2968	6.14708	6.72632
ZMYM6	NM_007167	1.08937	0.123491	0.0380912	0.154265	0	40.9485	39.8374	42.334	44.2526	45.4024	44.4673
MTAP	NM_002451	1.08929	0.123391	0.00911966	0.0516995	0	123.289	117.55	118.921	130.882	126.634	134.371
MSL2	NM_018133	1.08921	0.123285	0.0844978	0.265405	0	24.1338	23.3846	23.2181	24.6229	26.3812	26.0427
CPD	NM_001304	1.08918	0.123245	0.244458	0.506562	0	24.4921	22.7186	20.0208	28.231	23.7016	21.2984
PTDSS2	NM_030783	1.08913	0.12317	0.00602424	0.0367884	0	248.03	247.942	239.09	262.921	275.904	261.75
OTUD6B-AS1	NR_110439	1.0891	0.123142	0.13595	0.359578	0	20.1631	19.9962	21.7601	20.9491	22.1503	24.3369
HIST1H2BJ	NM_021058	1.08909	0.12312	0.00448704	0.0292242	0	822.825	848.091	864.883	898.6	937.208	925.896
SNORA6	NR_002325	1.08906	0.123087	0.433661	0.690554	0	4.95605	5.94849	4.34232	4.84002	5.43669	6.32894
SLC2A3	NM_006931	1.08898	0.122981	0.0869924	0.270639	0	22.393	22.9753	22.762	23.9158	24.5932	25.6841
TMSB10	NM_021103	1.08898	0.122972	0.00369376	0.0249561	0	520.412	529.391	519.002	560.387	563.173	584.831
LOC101927365	NR_125843	1.08896	0.122957	0.393033	0.657176	0	5.61217	5.29939	4.47817	5.41829	5.18539	6.15691
ADAR	NM_001193495	1.08896	0.122954	0.381371	0.64735	0	7.44254	6.41836	6.00647	6.95631	6.35005	8.33036
IGFBP2	NM_000597	1.08889	0.122861	0.0302671	0.129944	0	102.162	101.381	92.6006	110.708	110.638	101.125
LRRK1	NM_024652	1.08876	0.122692	0.0418933	0.164936	0	77.999	69.2359	70.069	81.5708	80.3954	74.6292
SUMO2	NM_006937	1.08867	0.122564	0.267159	0.53518	0	16.4612	21.7304	19.9261	18.3396	22.6843	22.2458
IQCB1	NM_001023570	1.08867	0.122561	0.301995	0.572577	0	8.53205	8.34145	10.1159	9.03858	9.60965	10.734
RNU5E-1	NR_002754	1.08856	0.122418	0.457341	0.712644	0	6.06008	10.5939	9.32022	9.11148	9.74738	9.41587
GSE1	NM_014615	1.08844	0.122268	0.360562	0.628112	0	5.10131	5.23641	6.14232	6.17637	5.85954	5.90249
ZNF320	NM_207333	1.08839	0.122195	0.159843	0.397049	0	15.0836	16.8088	17.2771	17.8196	17.1026	18.5943
SEL1L	NM_005065	1.08834	0.122127	0.0119934	0.0648465	0	104.547	104.176	106.848	114.688	110.077	118.685
NT5DC2	NM_001134231	1.08825	0.122008	0.227364	0.488646	0	46.6939	47.9996	34.2243	46.4953	48.3527	45.4487
KLF3-AS1	NR_026804	1.08813	0.12185	0.252148	0.515347	0	8.97028	8.58365	8.67736	8.88308	9.69181	9.96832
EP300-AS1	NR_110514	1.08805	0.121738	0.104057	0.302715	0	22.4826	22.0017	21.1779	23.1747	23.1675	25.1025
SYCP2L	NM_001040274	1.08783	0.121459	0.230796	0.492288	0	15.7664	13.7813	13.3836	16.9158	15.6335	14.1553
CERS5	NR_104035	1.0877	0.121282	0.313304	0.583077	0	9.88304	10.8264	12.1245	13.8008	10.9193	10.9957
U2AF1L4	NR_110171	1.0876	0.121146	0.333948	0.604433	0	7.84203	7.15466	7.86469	9.37875	8.11879	7.36842
SRD5A3	NM_024592	1.08758	0.121123	0.0379908	0.154083	0	47.1829	45.6309	46.1935	48.3856	52.1511	50.6436
CAPN15	NM_005632	1.08755	0.121084	0.0124974	0.0667216	0	175.096	174.725	161.67	189.232	186.795	180.249
SLC9A4	NM_001011552	1.08752	0.121038	0.0581191	0.205256	0	50.8316	59.7707	54.7084	60.1139	59.4895	60.1758
MXRA7	NM_001008528	1.0875	0.121012	0.0728232	0.239684	0	38.186	39.3482	41.5116	41.8642	41.4735	46.1247
LOC100133315	NR_029192	1.08744	0.120942	0.383128	0.648488	0	4.85194	5.48104	6.35094	5.8605	6.0456	6.23687
GPR82	NM_080817	1.08736	0.120826	0.193775	0.445174	0	23.3542	18.5527	19.3415	22.1883	21.3698	23.043
PRADC1	NM_032319	1.08734	0.12081	0.0938731	0.283797	0	36.1232	37.2313	32.2739	39.2741	36.4911	39.0931
ACADSB	NM_001609	1.08728	0.12073	0.00802119	0.0467198	0	121.671	117.609	120.202	131.774	131.645	127.441
ITGA5	NM_002205	1.08728	0.120728	0.048751	0.183089	0	51.2988	54.0692	47.6442	56.3575	54.6134	55.4
HNCAT21	NR_104609	1.08728	0.120727	0.370876	0.637651	0	6.13029	5.37447	4.93423	6.34402	5.90545	5.62626
MEGF6	NM_001409	1.08723	0.120664	0.226344	0.487821	0	9.20997	9.71231	9.58221	10.1611	10.6269	10.2034
NPM3	NM_006993	1.08723	0.120658	0.020028	0.0954315	0	93.6831	98.3632	101.969	109.673	107.642	102.349
ARL6IP6	NM_152522	1.08723	0.120655	0.0695866	0.232349	0	35.8835	40.5543	37.8243	41.5921	40.5215	42.117
LINC01138	NR_027468	1.08722	0.120649	0.366527	0.63484	0	5.87608	6.47164	6.78275	6.07918	7.07253	7.64707
SMC3	NM_005445	1.08718	0.120586	0.133529	0.355183	0	225.431	269.45	226.46	296.456	243.796	243.979
ARID3A	NM_005224	1.08713	0.120523	0.0292361	0.126868	0	59.5452	61.4395	61.9933	62.721	68.4491	67.7478
RAB3A	NM_002866	1.087	0.120348	0.101385	0.297391	0	30.1237	29.2677	29.5714	29.5989	32.5187	34.5838
CFDP1	NM_006324	1.08696	0.120304	0.0382698	0.154671	0	66.2808	66.3973	68.4679	76.4198	67.4705	74.7527
LAMP2	NM_013995	1.08686	0.12016	0.0794375	0.254194	0	143.844	131.661	160.253	146.488	159.423	167.693
HCAR1	NM_032554	1.08685	0.120155	0.223335	0.484052	0	14.6672	13.0353	12.5515	14.2479	15.7543	13.7482
LRRCC1	NM_033402	1.08685	0.120152	0.0436939	0.169863	0	66.9877	66.0825	73.9844	77.45	71.3294	76.2599
LINC00963	NR_038955	1.08675	0.120016	0.125187	0.340825	0	21.3011	22.612	20.5569	23.4153	22.0464	24.6034
ALG11	NM_001004127	1.08671	0.119968	0.24132	0.50277	0	12.1565	12.4976	14.4849	15.1955	14.2562	13.0819
ANKRD36C	NM_001310154	1.08667	0.119911	0.0131134	0.0689349	0	127.601	125.829	136.708	138.643	143.49	141.815
KARS	NM_001130089	1.08658	0.119795	0.370981	0.637696	0	5.81313	6.08412	6.9186	7.42282	6.0456	6.97831
ARHGAP18	NM_033515	1.08658	0.119794	0.0285995	0.124836	0	86.2793	84.4366	94.09	93.2578	95.3475	99.1259
PGAP1	NM_024989	1.08654	0.119738	0.039465	0.158233	0	53.168	50.6736	51.8749	56.6564	53.7242	58.8141
SPA17	NM_017425	1.0865	0.119683	0.188587	0.43729	0	13.1734	14.0962	15.2854	15.2198	15.1502	15.866
BLOC1S4	NM_018366	1.0865	0.119682	0.189047	0.437979	0	19.9477	23.0722	20.0523	21.4496	25.3036	21.7733
TMTC3	NM_181783	1.08644	0.119613	0.0272157	0.120301	0	139.287	133.066	147.277	148.976	145.597	161.332
SMIM17	NM_001193628	1.08636	0.1195	0.26891	0.537371	0	11.0403	9.00508	9.58221	10.7248	10.5665	10.8963
TUT1	NM_022830	1.08631	0.119442	0.0130603	0.0687709	0	80.902	79.2922	78.9332	87.8346	86.4265	85.5085
MYCBP2	NM_015057	1.08631	0.119431	0.10522	0.304689	0	205.529	207.785	199.012	256.506	204.139	204.535
POM121L8P	NR_024583	1.08629	0.119416	0.347989	0.615621	0	5.61217	5.59972	6.26846	6.58456	6.40805	5.99699
PPP1R16A	NM_032902	1.08626	0.119364	0.0798923	0.255042	0	43.8805	38.0524	39.5418	45.2415	43.1963	43.5175
PCDHA9	NM_014005	1.08621	0.119307	0.182877	0.429231	0	14.5074	14.3335	13.2162	15.1372	14.5462	16.0017
FADS2	NM_004265	1.08617	0.119247	0.0687445	0.230204	0	40.3771	44.105	42.3898	43.7302	48.6741	45.3978
DSG2	NM_001943	1.08616	0.119236	0.0579913	0.205092	0	212.008	241.887	216.529	264.364	230.308	233.521
LOC101928509	NR_125896	1.08605	0.119085	0.321656	0.591475	0	6.64357	6.54915	7.44016	7.81886	7.3504	7.24
LINC01205	NR_109842	1.08602	0.11905	0.215017	0.474142	0	11.5367	10.9669	10.7127	12.0174	11.4267	12.6312
MLXIP	NM_014938	1.08602	0.119047	0.00826859	0.0478899	0	140.537	139.194	136.373	147.703	155.204	148.987
MTMR1	NM_001306144	1.08582	0.118788	0.0894623	0.275771	0	81.6356	88.7187	74.6103	93.4084	81.0381	91.5467
C2CD3	NM_001286577	1.08572	0.118647	0.211318	0.4697	0	15.0255	14.9584	15.7609	18.4319	14.9159	16.3215
EGFEM1P	NR_021485	1.08565	0.118554	0.161522	0.399448	0	16.5726	17.8261	16.3407	18.2084	17.3636	19.515
TWISTNB	NM_001002926	1.08562	0.118513	0.00985146	0.0551887	0	115.841	116.855	117.539	122.716	127.639	129.864
GMNN	NM_015895	1.08555	0.118428	0.268985	0.537371	0	8.90975	9.8431	10.2518	11.2594	10.2113	10.0168
FYCO1	NM_024513	1.0855	0.118354	0.0430669	0.168651	0	84.4828	83.9715	80.7283	97.6021	88.2339	84.6556
PCDHB2	NM_018936	1.08547	0.118318	0.234677	0.495585	0	18.662	15.2539	15.6299	19.3722	16.6484	17.7632
GLS	NM_001256310	1.08546	0.118311	0.325423	0.595145	0	31.465	26.7464	35.8811	29.9901	31.1365	41.0073
FANCD2	NM_033084	1.08536	0.118172	0.420009	0.679546	0	7.16896	7.45014	5.83908	7.13368	6.40805	8.66474
BBOX1-AS1	NR_125766	1.08528	0.118068	0.2824	0.55161	0	8.3771	8.95664	8.21887	9.92057	9.02249	8.79073
OTUD4	NM_001102653	1.08516	0.117903	0.0201502	0.0958443	0	134.934	139.777	140.371	150.405	141.567	158.461
ANKRD62	NM_001277333	1.08512	0.117855	0.334755	0.605542	0	6.53704	5.94849	6.06954	6.66717	6.43704	7.03162
HTRA2	NM_013247	1.08505	0.117766	0.317975	0.587788	0	7.50549	6.6533	6.81671	7.15312	7.77567	7.83122
CIC	NM_001304815	1.08492	0.117584	0.162279	0.400136	0	17.1295	16.3099	15.1957	17.0956	17.958	17.7123
FEM1C	NM_020177	1.08471	0.11731	0.0300989	0.12969	0	64.8426	66.2011	62.7598	67.1819	70.4933	72.5454
MIPEP	NM_005932	1.08471	0.117304	0.0265736	0.11824	0	65.368	66.6444	65.1809	71.587	73.9245	68.385
CDK9	NM_001261	1.08469	0.117282	0.0210793	0.0992151	0	74.348	76.6449	71.8472	79.6805	79.7719	82.2617
LOC101927973	NR_126012	1.08468	0.117273	0.319167	0.58917	0	6.71136	6.36992	6.87493	7.13368	7.27308	7.24
TCAF2	NM_001130026	1.08466	0.117237	0.255019	0.518719	0	14.5389	17.6711	17.0005	19.8411	16.2327	17.3052
OPN3	NM_014322	1.08462	0.117194	0.169102	0.409163	0	17.2675	18.8385	18.5458	21.4496	18.5814	19.2485
TRAK1	NM_001042646	1.08454	0.117087	0.097539	0.290711	0	43.5827	50.9933	49.3739	55.3492	50.8343	49.9385
DNHD1	NM_144666	1.08448	0.116999	0.377905	0.643576	0	6.99221	7.11106	7.61725	8.99485	6.67384	7.88937
CROCCP3	NR_023386	1.08443	0.116935	0.0869161	0.270506	0	35.4017	37.7061	36.1941	40.1439	36.8293	41.5597
GIMAP1	NM_130759	1.08442	0.116926	0.405085	0.667954	0	5.43543	4.44926	4.50728	4.94206	5.43669	5.22889
SLC25A4	NM_001151	1.0844	0.116901	0.0131891	0.0692234	0	110.902	106.346	111.503	115.597	120.762	120.138
PTMS	NM_002824	1.08438	0.116865	0.0160623	0.0807317	0	397.946	387.931	361.247	402.625	425.497	415.791
FBXL4	NR_103837	1.08437	0.116855	0.353622	0.621497	0	8.94849	9.1504	8.34501	9.67031	10.9604	8.04444
TCF15	NM_004609	1.08435	0.116832	0.373742	0.640199	0	10.8321	12.1634	8.47116	12.5374	10.5665	11.0199
U2SURP	NM_001080415	1.08431	0.116775	0.0120408	0.065059	0	531.946	506.702	543.299	555.309	566.779	593.229
RAET1E	NM_001243328	1.08423	0.116664	0.344507	0.612074	0	6.27556	6.15194	7.02291	6.7352	7.18126	7.17215
LOC101928809	NR_125906	1.08418	0.116599	0.249541	0.512747	0	13.597	12.8852	11.7922	13.3927	15.1986	12.905
STARD5	NM_181900	1.08414	0.116546	0.374043	0.640367	0	5.68239	6.08412	6.73423	6.36588	6.28723	7.40476
SV2C	NM_014979	1.08409	0.116484	0.262272	0.528804	0	11.0597	9.54519	10.9989	11.9445	11.5209	10.797
RPP30	NM_006413	1.08405	0.116427	0.261772	0.528062	0	17.7929	16.2033	19.048	16.3448	20.7222	20.4334
TTYH2	NM_032646	1.08403	0.116398	0.287124	0.556518	0	9.94357	11.5046	9.26685	10.9338	10.7622	11.6014
SNHG4	NR_003141	1.084	0.116366	0.160753	0.397789	0	16.8704	16.7313	16.4377	18.7308	18.6877	16.8255
LOC101928940	NR_120567	1.08398	0.116337	0.366611	0.63484	0	6.23198	6.85432	5.61833	7.13368	6.52403	6.6197
CPLX1	NM_006651	1.0839	0.116233	0.322775	0.592183	0	7.94614	9.89154	9.54825	10.7102	9.49608	9.47887
OSGEPL1	NM_022353	1.08376	0.116046	0.197231	0.449706	0	21.6158	21.6141	25.9666	26.5399	23.1869	25.2673
CTC-338M12.4	NR_109909	1.0837	0.115966	0.318257	0.588173	0	8.411	8.43591	7.75068	7.94764	9.45742	9.25111
SOWAHA	NM_175873	1.08369	0.11595	0.206663	0.463227	0	15.2676	14.7356	14.9143	17.46	16.5396	14.6787
TMEM241	NM_032933	1.08367	0.115929	0.0698758	0.232833	0	35.8835	35.3131	33.4577	37.8163	37.0927	38.5043
COPS6	NM_006833	1.0836	0.115835	0.417775	0.677406	0	53.9887	68.0346	49.2162	80.0449	51.8153	53.6991
ANKRD20A8P	NR_003366	1.08355	0.115766	0.273454	0.542388	0	9.39397	9.89154	9.80297	10.3652	9.71839	11.4367
PLEKHM1P1	NR_024386	1.08355	0.115766	0.157137	0.393428	0	33.1622	29.2144	35.2528	35.2237	32.9149	37.649
HM13	NM_178582	1.08354	0.115757	0.147295	0.377694	0	17.5653	16.8088	16.2534	18.0213	18.4823	18.3544
RAD18	NM_020165	1.08351	0.115718	0.028902	0.125621	0	92.3902	91.3539	97.4475	96.1467	102.848	105.678
AK1	NM_000476	1.0835	0.115697	0.303069	0.573641	0	10.6166	9.18431	8.4372	10.268	10.3128	10.0168
TAS2R20	NM_176889	1.08347	0.115665	0.388222	0.654228	0	12.8731	11.1897	13.2671	10.4624	14.9038	15.0785
ZHX2	NM_014943	1.08347	0.115654	0.0608943	0.212564	0	48.5097	48.2418	53.379	54.3384	52.3469	55.9767
ADCY1	NM_021116	1.08343	0.115604	0.15763	0.394172	0	16.1029	16.6877	17.4323	18.9519	17.639	17.8238
CXADRP2	NR_024387	1.08333	0.11547	0.33189	0.602195	0	13.8464	16.5812	18.8442	16.7432	16.2762	20.3583
ZNF714	NM_182515	1.0833	0.115432	0.142687	0.370985	0	24.3178	21.4107	21.2701	23.5052	24.7043	24.3708
GATAD1	NM_021167	1.08329	0.115425	0.19798	0.450905	0	17.8873	17.705	15.7609	17.7127	20.094	17.8238
RNF222	NM_001146684	1.08328	0.1154	0.311898	0.582309	0	9.32134	8.81616	8.03935	9.58041	8.64313	10.1355
HIST1H3G	NM_003534	1.08309	0.115158	0.00503283	0.0317186	0	918.024	942.438	926.986	1014.46	1008.86	995.742
GNG12	NM_018841	1.083	0.115034	0.0421352	0.165807	0	158.988	148.254	170.42	166.373	169.692	181.242
LINC01537	NR_126364	1.0829	0.114903	0.299184	0.569763	0	8.43036	9.36838	8.39353	9.42734	8.84368	10.0943
LOC440300	NR_033738	1.08285	0.11483	0.0191579	0.0925427	0	79.5389	77.5532	76.1944	83.4538	83.5728	85.5885
TOR1AIP2	NM_022347	1.08275	0.114705	0.0246583	0.111564	0	133.816	121.91	134.529	136.82	142.871	142.857
GUCA1B	NM_002098	1.08269	0.114618	0.400275	0.663316	0	5.43543	6.44258	5.57224	6.55054	6.78499	5.55842
EEF1B2	NM_001959	1.08268	0.114611	0.173063	0.415383	0	15.0255	14.8954	14.9725	16.7894	16.3391	15.4783
GSTCD	NM_024751	1.08267	0.114599	0.473993	0.723775	0	4.48393	6.77924	5.30782	6.12777	6.37905	5.43484
TKFC	NM_015533	1.08266	0.114584	0.0542303	0.196442	0	74.1446	79.9219	69.7973	79.4618	84.4306	78.4769
LINC00641	NR_038970	1.0826	0.114499	0.0800361	0.255299	0	40.4546	36.2553	37.6545	41.9638	41.3913	40.4572
PVT1	NR_003367	1.08252	0.114396	0.145371	0.374706	0	19.5724	18.3468	17.8229	19.6419	20.4154	20.2856
STX11	NM_003764	1.08252	0.114389	0.340396	0.609134	0	6.61452	7.02871	7.02291	7.39609	7.04837	7.92814
C8orf44	NM_019607	1.0825	0.114369	0.342691	0.610434	0	9.2705	8.64662	8.03935	9.06774	10.5303	8.49997
MTMR6	NM_004685	1.08249	0.114349	0.0354812	0.146633	0	72.6725	72.8835	79.2243	79.2917	80.2455	83.7833
NGRN	NR_028052	1.08243	0.114274	0.0669764	0.226365	0	41.2342	43.7224	42.2297	43.6136	47.8429	46.2119
LOC100128288	NR_024447	1.08228	0.11407	0.280081	0.549222	0	10.2801	9.36838	9.02426	10.9338	9.93344	10.167
PLCG2	NM_002661	1.08221	0.113986	0.125213	0.340825	0	1502.36	1733.31	1821.61	2013.06	1797.5	1662.5
CREB3L2	NM_194071	1.08218	0.113937	0.0137515	0.0714778	0	151.015	147.47	147.944	160.775	167.228	155.112
EP400	NM_015409	1.08215	0.113906	0.08964	0.275792	0	139.917	128.333	120.396	153.092	138.319	129.169
NUDT3	NM_006703	1.08206	0.113782	0.160109	0.397049	0	30.1237	36.6791	32.8536	36.3706	37.7814	33.6825
CSK	NM_004383	1.08202	0.113729	0.0787855	0.252809	0	47.7156	45.6745	45.4124	49.6903	53.6299	46.8661
WDR18	NM_024100	1.082	0.113702	0.0113218	0.0616697	0	127.419	133.487	131.633	141.765	142.915	140.048
PANK1	NM_148977	1.08198	0.113676	0.286165	0.555642	0	8.94849	10.1919	9.24744	10.822	9.69181	10.2034
ATP1A1	NM_000701	1.08195	0.113628	0.0562789	0.201421	0	64.0243	62.0764	58.8663	66.5794	70.6093	62.9356
MAP9	NM_001039580	1.08189	0.113548	0.0553455	0.199229	0	43.4108	45.1804	43.5202	48.0673	45.8567	49.0081
DYNC1LI1	NM_016141	1.08169	0.11329	0.0204892	0.0969419	0	165.547	168.929	178.564	185.505	178.026	191.421
H1FX	NM_006026	1.08164	0.113218	0.00633874	0.038476	0	543.935	553.548	535.813	593.611	590.333	582.694
SAPCD1-AS1	NR_126423	1.08162	0.11319	0.818742	0.938015	0	7.94614	2.60125	8.4372	3.78065	2.95273	13.8015
CYP27C1	NM_001001665	1.08161	0.113174	0.232844	0.493869	0	13.706	13.8515	15.7245	16.5464	15.6577	14.6108
CYB5R4	NM_016230	1.0815	0.113035	0.093535	0.283238	0	27.073	27.4682	27.7375	29.8662	28.5148	30.6052
STEAP1	NM_012449	1.08148	0.113011	0.0557135	0.200286	0	57.831	55.009	61.8938	60.957	63.7567	64.2562
COX5B	NM_001862	1.08144	0.112957	0.0128528	0.0680784	0	168.142	174.458	170.709	179.975	190.729	184.409
PRRC2C	NM_015172	1.08132	0.112788	0.0439216	0.17018	0	836.146	834.222	854.282	998.496	875.177	856.278
WRN	NM_000553	1.08129	0.112758	0.020022	0.0954315	0	78.7254	80.3143	81.7811	87.7763	85.5977	87.0254
MCM3	NM_002388	1.08126	0.11272	0.131181	0.352158	0	27.1069	26.5696	24.186	26.693	29.247	28.25
THRA	NM_199334	1.08108	0.112476	0.302968	0.573585	0	10.0477	8.95664	8.91752	10.0445	9.37527	10.7679
LINC01012	NR_038292	1.08106	0.112443	0.162688	0.400612	0	21.7224	18.9354	20.8722	21.2358	22.7326	22.5487
SUGP2	NM_001017392	1.081	0.112372	0.101374	0.297391	0	36.8641	34.6688	34.3407	36.0013	40.2967	38.1505
H2AFZ	NM_002106	1.081	0.112367	0.0258302	0.115314	0	814.244	814.546	868.037	846.765	912.489	939.814
KLHL6-AS1	NR_046687	1.0809	0.112232	0.264291	0.531812	0	11.3648	13.5367	13.6698	14.5929	13.7343	13.3654
SNRPF	NM_003095	1.0808	0.112105	0.0148566	0.0758534	0	119.405	113.104	117.992	127.055	124.524	127.245
ZNRD1-AS1	NR_026751	1.08078	0.112072	0.334941	0.605542	0	47.7156	64.731	64.3318	74.889	54.797	61.3752
GMEB2	NM_012384	1.08075	0.112029	0.0319821	0.135078	0	63.0219	63.4134	60.2054	68.0615	67.9175	65.7342
COMP	NM_000095	1.08074	0.112021	0.36871	0.63596	0	7.33601	7.11106	7.38194	6.88099	8.5054	8.20436
RFPL1S	NR_002727	1.08071	0.111981	0.239421	0.500884	0	11.3648	10.8555	11.7534	11.7356	12.8692	12.1103
LOC100144595	NM_001256368	1.08071	0.111975	0.439626	0.696204	0	6.86147	6.80588	4.89057	6.48737	6.64968	6.92016
LOC101926911	NR_110104	1.0807	0.111963	0.394214	0.658139	0	9.84188	12.1053	9.43181	12.9407	9.60965	11.364
SPR	NM_003124	1.08062	0.111855	0.0368299	0.150662	0	55.2259	52.9648	53.1073	58.4932	57.8947	57.9151
HHEX	NM_002729	1.08047	0.111653	0.191577	0.441684	0	24.7149	27.9841	30.7892	31.1491	28.1331	30.9251
CISD1	NM_018464	1.0804	0.11157	0.0821309	0.260251	0	49.5072	48.8449	53.7526	52.6595	53.2941	58.3804
ZNF337-AS1	NR_126465	1.08029	0.111415	0.34457	0.612074	0	8.97028	7.76258	8.52453	8.25135	9.22546	9.8084
NDUFAF2	NM_174889	1.08029	0.111414	0.0402044	0.160366	0	53.8434	53.8755	56.4647	57.9636	59.661	59.7397
KDM4B	NM_015015	1.08028	0.111401	0.0191473	0.0925427	0	111.803	117.027	110.654	121.967	125.358	119.411
C1orf220	NR_033186	1.08019	0.111289	0.277513	0.547133	0	10.1929	9.42409	10.0674	11.4294	10.2476	10.3899
SLC25A43	NM_145305	1.08011	0.111185	0.100412	0.296495	0	42.1276	40.4914	40.9949	48.2204	43.4524	41.8481
SFT2D3	NM_032740	1.08008	0.111144	0.139464	0.364922	0	22.7634	21.7304	23.7784	23.6097	25.7192	24.4095
BOD1L1	NM_148894	1.08008	0.111132	0.104633	0.303734	0	146.614	148.782	152.117	183.131	153.556	146.666
OR6W1P	NR_002140	1.07993	0.110942	0.274811	0.543891	0	26.2014	26.5696	34.889	33.3844	31.6005	29.6821
LMAN1	NM_005570	1.07991	0.110918	0.0125333	0.0668691	0	338.178	340.972	349.569	369.056	359.822	382.053
CTRL	NM_001907	1.07991	0.110905	0.39079	0.655678	0	8.64827	6.6533	7.97871	7.67065	8.80502	8.66474
LOC100289495	NR_040022	1.0799	0.110904	0.432893	0.690069	0	5.61217	4.59216	5.531	5.70986	5.22164	6.06241
TRIM16L	NM_001037330	1.07988	0.110867	0.144404	0.373422	0	24.9376	27.5505	27.296	29.7933	29.7447	26.6193
FHAD1	NM_052929	1.07985	0.110827	0.458977	0.713267	0	4.99236	6.02841	5.15741	4.96879	5.70732	6.79416
SNORA52	NR_002585	1.07978	0.11074	0.462012	0.715527	0	8.14951	8.95664	7.30189	10.132	9.43084	6.79416
SMCO4	NM_020179	1.07973	0.110669	0.34185	0.61019	0	10.2486	10.4704	8.1655	10.6616	10.5303	9.9974
ZNF383	NM_152604	1.07972	0.110655	0.432705	0.690069	0	5.40396	5.33329	6.47709	5.53006	6.81882	6.23687
LOC100506083	NR_039997	1.07971	0.11065	0.22701	0.488213	0	16.8704	14.8954	14.4073	16.0216	16.2327	17.6009
LOC101926889	NR_109994	1.07939	0.110213	0.0888036	0.274265	0	38.2441	39.5759	39.8669	45.001	40.8307	41.2011
USP4	NM_001251877	1.07937	0.110193	0.23972	0.501035	0	13.0692	14.5273	14.041	14.6707	14.0822	16.1907
DAGLB	NM_139179	1.07932	0.110124	0.377912	0.643576	0	7.5975	6.61697	6.73423	8.40685	7.07253	7.13338
HMOX2	NM_001286270	1.07931	0.110105	0.57952	0.802859	0	4.99236	3.12683	4.86631	5.39156	3.59063	5.03505
WDR5B	NM_019069	1.07929	0.110078	0.129291	0.348594	0	22.8893	24.2105	22.4588	24.2803	25.3036	25.4902
HEATR1	NM_018072	1.0791	0.109827	0.0166853	0.0829329	0	374.209	384.06	385.962	430.703	407.206	396.833
ADAMTS15	NM_139055	1.07909	0.109811	0.444431	0.700219	0	5.57343	4.73748	5.61833	6.32215	5.7943	5.07381
CCDC30	NM_001080850	1.07907	0.109791	0.40281	0.665875	0	6.58547	6.85432	5.65714	6.52139	7.52438	6.56155
NMUR1	NM_006056	1.07907	0.10979	0.376588	0.643054	0	9.14702	8.3802	7.3407	9.7675	8.0318	9.03788
TMA16	NM_018352	1.07903	0.10973	0.135581	0.358837	0	70.8494	66.6928	75.9154	68.822	76.5679	84.9343
LINC00431	NR_126378	1.07888	0.109536	0.423803	0.683354	0	7.3118	7.93939	8.30135	7.28432	8.0318	10.0943
EXOSC7	NM_015004	1.07878	0.109395	0.301956	0.572577	0	10.0065	12.1925	10.4191	12.0806	11.1633	11.9455
GBAP1	NR_002188	1.07873	0.10933	0.0613011	0.213389	0	136.106	147.351	135.298	148.889	140.165	162.672
UG0898H09	NR_027378	1.07868	0.109264	0.430289	0.688809	0	6.79852	8.43591	7.38194	9.19409	8.2976	6.90562
THOC2	NM_001081550	1.07868	0.109261	0.00900751	0.0511715	0	397.515	387.306	400.323	429.226	422.482	426.68
WDR34	NM_052844	1.07857	0.109126	0.0225761	0.10476	0	215.18	222.657	208.354	241.121	232.367	223.48
P2RX5-TAX1BP3	NR_037928	1.07857	0.109116	0.114883	0.320567	0	25.6639	27.5505	26.3984	28.1994	29.6143	28.0538
VPS26A	NM_004896	1.07854	0.109082	0.426611	0.685962	0	6.20051	8.70959	7.20243	7.99623	7.77567	8.07836
HAVCR2	NM_032782	1.07849	0.109015	0.270495	0.538786	0	10.3527	11.4101	10.5671	12.2701	11.405	11.1944
ANKRD60	NM_001304369	1.07848	0.109004	0.314154	0.583667	0	10.1639	10.3033	10.9504	10.4235	12.6904	10.7679
TRAM2	NM_012288	1.07848	0.108999	0.0233795	0.107713	0	106.157	107.828	114.108	119.866	117.761	116.216
GABPB1-AS1	NR_024490	1.0784	0.108894	0.0581394	0.205256	0	46.9021	45.4953	45.1067	50.689	48.1981	49.4006
SLC25A34	NM_207348	1.07827	0.108713	0.234453	0.495373	0	13.2775	11.9018	12.9857	13.9855	13.7343	13.4332
TOP1P1	NR_002719	1.07817	0.108579	0.45253	0.708159	0	17.4757	23.1933	18.0121	25.8474	16.4261	20.9979
CHRNB1	NM_000747	1.07809	0.108483	0.253896	0.516901	0	17.3861	16.4673	14.4073	16.1601	17.4796	18.3908
PPM1H	NM_020700	1.07809	0.10848	0.0412612	0.163073	0	67.8884	64.4355	64.9989	73.2611	70.747	68.7267
HINT3	NM_138571	1.07809	0.108477	0.122114	0.335295	0	40.7911	44.5701	41.7008	48.4439	41.8045	46.7401
PLEKHA7	NM_175058	1.07808	0.108466	0.0515906	0.191041	0	62.3537	59.715	62.6507	69.3395	66.7481	63.0568
TMEM170B	NM_001100829	1.07804	0.108412	0.0938953	0.283797	0	70.3822	66.3053	73.5307	72.0706	72.0663	82.487
C12orf77	NM_001101339	1.07801	0.108376	0.468535	0.719937	0	6.27556	4.73748	4.93423	5.17775	5.75323	6.2611
NEK5	NM_199289	1.07798	0.108328	0.100024	0.295784	0	39.198	39.7502	41.8973	46.2134	42.4424	41.6154
DPAGT1	NM_001382	1.07796	0.108309	0.139198	0.364797	0	56.4946	49.1065	56.6782	54.4623	63.4474	57.0186
AGAP6	NM_001077665	1.07792	0.108254	0.108631	0.309874	0	60.257	64.3774	55.0722	65.3013	60.3062	68.1064
HMX3	NM_001105574	1.07791	0.108236	0.173184	0.415548	0	21.2599	19.5651	20.2173	21.8991	23.2014	20.6975
ZNF37BP	NR_026777	1.07787	0.108184	0.0323098	0.136035	0	70.1183	71.859	71.1995	76.9713	74.1033	78.7047
SDHA	NM_004168	1.07785	0.108162	0.151292	0.384158	0	29.6055	25.2835	26.8981	29.5236	28.5632	30.0697
PDLIM7	NM_213636	1.07777	0.108052	0.407453	0.669961	0	6.06008	5.37447	5.30782	5.70986	6.31139	6.02364
STX17	NM_017919	1.07761	0.10783	0.0466299	0.177519	0	70.0384	70.8635	77.303	77.5909	79.8009	77.7452
UQCR11	NM_006830	1.07758	0.107795	0.0151617	0.0769725	0	179.192	187.595	181.572	200.623	195.102	195.179
ZNRF2P1	NR_003502	1.07752	0.107717	0.313381	0.583077	0	9.74262	11.4562	11.3604	12.5665	10.8251	11.6935
GPR27	NM_018971	1.07747	0.107646	0.376798	0.643054	0	8.34562	8.81616	7.61725	10.0445	8.36042	8.29644
RSF1	NM_016578	1.07737	0.107516	0.0309144	0.131602	0	143.04	143.253	155.644	164.335	155.76	156.038
FPGT	NM_003838	1.07734	0.107477	0.312629	0.58304	0	8.50784	8.43591	9.05822	9.6533	8.94517	9.41587
ETAA1	NM_019002	1.07734	0.107471	0.144711	0.373923	0	51.9743	49.5061	57.8717	53.7504	55.4252	62.4995
SLC38A2	NM_018976	1.07733	0.107467	0.399818	0.662836	0	5.87608	5.59972	6.28787	6.7352	6.07459	6.32894
RPL23AP82	NR_026981	1.07721	0.107294	0.449137	0.705141	0	5.81313	5.07656	4.76927	5.91396	5.7943	5.16104
DCUN1D2	NM_001014283	1.07702	0.107039	0.109441	0.311414	0	38.37	36.8051	37.0577	40.4938	37.7814	42.604
AGPAT5	NM_018361	1.07699	0.107002	0.0270476	0.119924	0	116.185	118.946	125.762	127.643	128.9	132.132
PCNP	NM_020357	1.07697	0.106971	0.0477075	0.180684	0	194.102	185.27	201.212	197.357	205.161	222.749
KNTC1	NM_014708	1.07687	0.106849	0.0179316	0.0877756	0	218.41	220.423	226.295	246.277	231.178	238.808
PHGDH	NM_006623	1.07683	0.106795	0.0183363	0.0892798	0	449.623	453.742	426.714	483.049	486.084	463.142
EEPD1	NM_030636	1.07678	0.106722	0.191431	0.441612	0	18.3667	17.1673	18.1795	20.5506	18.6611	18.6282
RNF144A-AS1	NR_033997	1.0767	0.106612	0.38873	0.654613	0	9.67482	9.71231	10.6084	9.34473	12.7098	10.2397
LRRC37A3	NM_199340	1.07665	0.106545	0.161747	0.399539	0	25.1942	28.4709	27.4755	30.8381	29.1431	27.3802
MLLT6	NM_005937	1.07665	0.106545	0.00991505	0.0554679	0	584.373	578.316	574.098	633.673	620.918	615.317
EXOSC7	NR_023353	1.07664	0.106537	0.441551	0.697962	0	5.94387	5.0257	6.31213	5.55921	6.67384	6.37255
KDM5A	NM_001042603	1.07662	0.106504	0.0569941	0.20281	0	174.544	178.28	176.031	207.659	180.363	181.359
FAIM	NM_001033030	1.07656	0.106429	0.449087	0.705141	0	7.77182	6.77924	6.16658	8.35826	6.43704	7.51138
CACUL1	NM_153810	1.07654	0.106401	0.021076	0.0992151	0	190.485	189.896	202.842	209.379	212.186	206.296
NRM	NR_073072	1.07652	0.106381	0.532538	0.768879	0	12.2218	6.9948	9.34933	8.76645	10.7187	11.2671
KPNA3	NM_002267	1.07648	0.106323	0.0243782	0.110732	0	180.108	181.511	180.587	198.839	184.48	200.36
ANAPC1P1	NR_037931	1.07642	0.10624	0.137431	0.361951	0	38.4669	37.4711	44.0297	44.1822	42.7928	42.1606
MAP1LC3B	NM_022818	1.07642	0.106236	0.444505	0.700219	0	52.7733	66.3053	49.6528	78.1303	52.6272	50.8714
EPS15	NM_001981	1.0764	0.106212	0.0893102	0.275513	0	34.9151	36.9601	37.0577	39.3664	38.7237	39.1658
ADCY3	NM_004036	1.07635	0.106144	0.0317206	0.134255	0	146.672	143.093	135.199	149.399	158.908	149.101
SRCAP	NM_006662	1.07624	0.105995	0.0507231	0.188585	0	195.201	177.791	169.268	197.661	195.967	189.975
ZNF230	NM_006300	1.07623	0.105982	0.427903	0.687409	0	7.40865	8.58365	9.51914	7.78484	9.53475	10.1355
HIST1H4J	NM_021968	1.07614	0.105871	0.0229548	0.10624	0	948.864	999.017	1044.92	1091.65	1066.8	1062.23
ETFA	NM_000126	1.07603	0.105721	0.113415	0.318121	0	31.7192	33.0122	34.3407	35.4667	34.4203	36.7185
ABRACL	NM_021243	1.07598	0.105649	0.0661057	0.224673	0	52.5627	52.6257	57.3016	57.9004	57.5806	59.3544
BOP1	NM_015201	1.07598	0.105648	0.0319988	0.135078	0	343.989	357.597	321.026	375.213	364.901	360.197
SHANK3	NM_033517	1.07581	0.105426	0.17667	0.421283	0	37.2224	36.0252	35.02	40.659	41.517	34.3003
KCNAB3	NM_004732	1.07577	0.105372	0.32985	0.599913	0	11.7957	12.8004	12.8208	12.2312	12.6349	15.3862
CKS2	NM_001827	1.07575	0.105343	0.0302909	0.129977	0	155.146	154.394	164.149	164.624	167.344	177.603
GNS	NM_002076	1.07572	0.105304	0.017797	0.0872958	0	175.556	177.529	177.324	194.791	191.217	184.567
ADRBK2	NM_005160	1.0757	0.105275	0.0295147	0.12787	0	82.1973	79.8008	83.6248	88.4518	87.4413	88.3241
ENKD1	NM_032140	1.07566	0.105222	0.130331	0.350669	0	27.843	31.2828	30.1731	31.5889	32.6201	31.8458
CHD6	NM_032221	1.07556	0.105092	0.0717106	0.237573	0	124.262	122.971	118.841	143.966	125.266	124.51
FDPSP2	NR_003262	1.07543	0.104917	0.155475	0.390838	0	25.9375	23.8836	24.7003	28.0925	26.6905	25.3618
MGC57346	NR_026680	1.07541	0.104884	0.107955	0.308979	0	32.8402	31.5299	33.414	34.4632	34.6208	36.074
CEP44	NM_001040157	1.07525	0.104677	0.167459	0.40714	0	37.203	34.4557	34.2243	34.3831	38.644	40.8231
NDFIP1	NM_030571	1.0751	0.104476	0.0269926	0.119774	0	167.997	171.532	181.8	182.715	189.564	188.201
NBPF15	NM_001170755	1.07492	0.104229	0.291114	0.561897	0	15.6211	13.4132	16.8938	16.872	15.5224	16.9757
ZNF624	NM_020787	1.0749	0.104209	0.356562	0.623538	0	8.17372	8.2591	9.09704	9.42734	9.66039	8.35459
FBXO45	NM_001105573	1.07476	0.104016	0.0235923	0.108382	0	127.083	121.256	121.187	133.611	130.186	133.358
SLC15A1	NM_005073	1.07472	0.103958	0.481792	0.729607	0	5.61217	4.85373	6.2151	6.88099	5.59133	5.45665
PJA2	NM_014819	1.07466	0.103874	0.0362832	0.149259	0	222.327	217.735	231.841	237.608	230.665	253.792
ABHD6	NM_020676	1.07463	0.103845	0.213338	0.472024	0	18.8824	18.6714	17.0685	18.5947	20.7754	19.3285
PM20D2	NM_001010853	1.07457	0.103764	0.0392891	0.157763	0	154.531	151.289	159.37	158.044	165.647	176.188
PDXDC1	NM_001285449	1.07451	0.103676	0.415101	0.675556	0	6.64357	5.89036	6.5062	6.39018	6.60135	7.46776
SLC24A1	NM_001301033	1.07448	0.103641	0.434304	0.691168	0	5.29743	5.6966	5.95795	5.57865	6.22199	6.41375
CGN	NM_020770	1.0744	0.103533	0.145015	0.374346	0	30.5837	28.0276	28.4046	30.2647	32.8473	30.3775
LOC148709	NR_002929	1.0743	0.103398	0.4121	0.673639	0	8.80322	9.36838	7.14663	9.78208	8.42566	8.99427
GUSBP1	NR_027027	1.07427	0.103353	0.479348	0.727591	0	8.31415	10.6448	12.4544	12.3673	11.8423	9.53702
C10orf111	NM_153244	1.07424	0.103315	0.46088	0.714848	0	5.26353	4.95546	4.40782	5.60781	5.14915	4.95751
A1BG	NM_130786	1.07414	0.103182	0.291825	0.562575	0	11.6844	11.7226	10.6084	12.9699	11.8423	11.7274
ETNK1	NM_018638	1.07414	0.10318	0.182809	0.429231	0	103.392	104.002	121.364	106.772	114.581	131.776
ACAP2	NM_012287	1.07402	0.103019	0.0351814	0.145543	0	91.5259	93.8243	96.9768	103.336	98.276	101.614
FAM27E2	NR_103714	1.07397	0.102957	0.291318	0.561946	0	10.8321	11.0154	11.7097	12.637	11.2068	12.1975
LOC100379224	NR_033341	1.07395	0.102921	0.411773	0.673435	0	6.13029	7.07231	7.20243	6.79352	7.80709	7.31269
GOLGA8N	NM_001282494	1.0739	0.102855	0.22516	0.485789	0	23.7367	21.9193	20.7315	21.8092	23.9311	25.5532
SETD5	NM_001292043	1.07386	0.102811	0.410045	0.671841	0	6.68231	6.08412	6.35094	7.22115	7.10153	6.20779
LOC284454	NR_036515	1.07385	0.102789	0.196438	0.448756	0	20.3326	18.979	19.8388	19.9213	22.3412	21.2548
RCBTB1	NM_018191	1.07384	0.102775	0.051998	0.19168	0	57.5502	56.6608	56.8528	60.4808	60.3835	62.8315
BMS1P20	NR_027293	1.07384	0.102773	0.0507287	0.188585	0	56.8142	58.5451	58.3035	61.8293	61.1181	63.539
C5orf22	NM_018356	1.07377	0.10269	0.408143	0.67008	0	6.50799	5.89036	6.6469	7.00733	6.56269	6.88139
VILL	NM_015873	1.07374	0.102646	0.234444	0.495373	0	17.3571	15.7916	15.1714	17.8196	17.3225	16.7431
KBTBD12	NM_207335	1.07367	0.102547	0.367493	0.63484	0	12.7932	15.3895	12.8523	15.5308	15.938	12.59
N4BP2L2-IT2	NR_026928	1.0736	0.102453	0.501455	0.746492	0	5.3749	4.18526	4.27925	4.39781	5.10324	5.35731
CHRNA5	NM_000745	1.07359	0.102445	0.155529	0.390838	0	26.2499	27.6886	28.7952	27.9151	30.5276	30.3775
HIST1H2BE	NM_003523	1.07358	0.102424	0.141908	0.369842	0	137.283	147.181	165.518	173.055	162.265	147.771
43525	NM_022746	1.07354	0.102375	0.0530141	0.193879	0	58.86	61.6405	59.9725	66.7835	63.573	63.3912
OTUD3	NM_015207	1.07352	0.10235	0.0951082	0.286054	0	74.9145	75.572	75.4156	73.3875	82.5797	86.5407
LPAL2	NR_028093	1.07344	0.102244	0.34652	0.614057	0	8.50784	8.70959	9.05822	9.9473	8.69387	9.5661
FBLIM1	NM_001024215	1.07337	0.102143	0.413173	0.674027	0	8.04783	7.22732	9.22803	8.22706	8.56339	9.51037
RPS20	NM_001146227	1.07332	0.102082	0.27275	0.541539	0	12.1565	11.1461	11.7922	12.9407	12.4971	12.2314
SLC25A15	NM_014252	1.07331	0.102069	0.0195774	0.093783	0	139.079	138.181	137.916	146.576	147.905	151.134
CASC10	NM_001010911	1.07328	0.102022	0.18052	0.42613	0	26.7292	24.879	27.6065	30.4761	27.5701	26.9755
ANXA5	NM_001154	1.07323	0.101958	0.0251205	0.112958	0	283.509	270.55	274.449	285.221	302.338	301.618
DIMT1	NM_014473	1.07317	0.101875	0.0587863	0.206978	0	73.2585	75.1457	77.7784	77.0175	81.3764	84.3358
CLEC16A	NM_015226	1.07309	0.101769	0.226729	0.488131	0	24.0515	28.7591	28.2833	29.7933	30.3657	26.8617
ITGA4	NM_000885	1.07309	0.101766	0.0274163	0.120989	0	147.379	146.901	153.369	162.043	154.518	163.806
NKTR	NM_005385	1.07308	0.101763	0.0347228	0.144015	0	145.398	132.078	141.123	150.774	149.318	149.101
BRCA2	NM_000059	1.07308	0.101762	0.0668981	0.226275	0	105.987	107.95	116.888	125.651	114.673	114.682
LACTB2-AS1	NR_038881	1.07308	0.101758	0.421665	0.681132	0	6.71136	5.85645	6.78275	7.13368	7.04837	6.58336
POM121	NM_001257190	1.07305	0.10172	0.144875	0.374105	0	41.5175	39.324	42.4528	41.6504	47.896	42.7518
BORCS7	NM_001136200	1.07302	0.101683	0.372614	0.639413	0	8.76448	10.0998	11.2803	10.8609	10.2476	11.238
LINC01623	NR_033379	1.07299	0.101642	0.556315	0.784966	0	15.58	14.2488	8.4372	15.1372	12.9804	12.9438
SOBP	NM_018013	1.07297	0.101604	0.0916559	0.279753	0	91.7777	85.6766	79.7046	97.087	89.9446	88.8959
VSTM4	NM_144984	1.07293	0.101554	0.40319	0.666306	0	6.50799	6.52009	7.38194	7.34263	7.52438	7.03162
TMEM69	NM_016486	1.07293	0.101554	0.0744231	0.24277	0	56.4946	59.5188	56.2027	60.4808	64.6193	59.6742
RPIA	NM_144563	1.07293	0.10155	0.108068	0.309058	0	51.662	54.4713	47.2852	56.0489	54.2074	54.3533
LOC400958	NR_036586	1.07291	0.101535	0.30249	0.573094	0	13.3719	12.8004	13.7353	14.695	15.3943	12.7281
ROCK1	NM_005406	1.07289	0.101507	0.0523508	0.192486	0	148.604	144.043	143.025	167.326	148.656	151.454
LOC400548	NR_033984	1.07284	0.101433	0.451089	0.70678	0	7.19559	6.80588	6.2151	6.52139	6.78499	8.38367
LPCAT4	NM_153613	1.07283	0.101419	0.161084	0.398486	0	37.2369	34.2353	38.6685	36.6403	41.2923	40.2271
HIST1H2BO	NM_003527	1.0728	0.101378	0.0204175	0.0967731	0	426.346	449.789	450.505	477.66	477.665	467.891
RGS17	NM_012419	1.07268	0.10122	0.380306	0.646301	0	7.37475	7.19825	7.83073	7.57832	8.32176	8.13167
IQSEC1	NM_001134382	1.07261	0.101132	0.24655	0.509195	0	14.8972	14.8155	13.9973	15.1542	16.4889	15.2408
YWHAZ	NM_145690	1.07256	0.101063	0.185476	0.432439	0	18.541	19.1291	18.4925	19.9432	19.6856	20.6102
HIST1H4I	NM_003495	1.07244	0.100902	0.0233769	0.107713	0	523.37	546.026	565.404	586.449	588.226	578.555
TUBB6	NM_001303525	1.07222	0.100598	0.48154	0.729362	0	5.68239	7.62211	6.38005	7.91605	6.63035	6.56155
DDI2	NM_032341	1.07219	0.100555	0.164722	0.40328	0	44.7763	48.2225	44.7186	54.178	48.273	45.2112
SNORD22	NR_000008	1.07216	0.100519	0.389873	0.654957	0	10.7546	13.2388	9.98491	11.3614	12.9321	12.1369
MAP3K14	NM_003954	1.07207	0.100401	0.36098	0.628133	0	11.3357	13.2097	10.7127	12.1681	13.8068	11.8244
ZNF445	NM_181489	1.07199	0.100286	0.0243631	0.110732	0	133.365	134.209	134.204	146.872	143.625	140.206
ZNF519	NM_145287	1.07196	0.100249	0.232298	0.493438	0	17.3982	19.1945	17.8229	18.3396	19.2338	20.7581
UBN2	NM_173569	1.0719	0.100165	0.0568631	0.202607	0	77.878	78.5656	78.7973	88.5004	83.4447	80.2118
CEBPB-AS1	NR_125739	1.07189	0.100162	0.361164	0.628317	0	8.69185	8.70959	7.99569	9.47108	8.48124	9.27292
HMGN5	NM_030763	1.07188	0.100148	0.0261366	0.116553	0	235.74	242.958	247.056	261.798	251.257	264.871
CRIPT	NM_014171	1.07169	0.0998869	0.119537	0.329677	0	45.9288	44.3957	50.2496	50.084	51.9071	48.6592
DHODH	NM_001361	1.07166	0.0998496	0.0855505	0.267184	0	44.3454	43.2767	42.9283	47.7247	46.4656	45.7176
LPAR3	NM_012152	1.07163	0.099812	0.162951	0.400647	0	38.6557	39.8132	43.297	41.4584	46.9682	42.0589
SNORD117	NR_003140	1.0716	0.0997603	0.642353	0.842716	0	7.77182	4.85373	9.54825	6.58456	9.86336	7.31269
RNF145	NM_001199383	1.07143	0.099533	0.297247	0.567992	0	20.2842	20.6502	17.6361	23.0387	20.9445	18.7736
GUSBP9	NR_033968	1.07139	0.0994895	0.0893488	0.275526	0	58.7462	55.5806	53.4469	62.1087	59.6876	57.9587
KIF18A	NM_031217	1.07133	0.0993977	0.0520129	0.19168	0	59.78	58.3514	59.662	62.7841	63.7567	63.9339
RNF44	NM_014901	1.07129	0.0993458	0.139549	0.365025	0	115.221	96.4595	104.842	104.721	118.964	115.399
LL22NC03-63E9.3	NR_027426	1.07128	0.0993292	0.391817	0.656309	0	11.3938	11.9478	9.22803	10.8852	12.5696	11.4367
CDC14C	NR_003595	1.07126	0.0993066	0.527653	0.766674	0	5.10131	5.89036	7.77251	6.4242	6.43704	7.24
TVP23B	NM_001316919	1.07126	0.0993057	0.441497	0.697962	0	7.37475	7.76258	7.95202	7.2503	7.89166	9.59275
HSD11B2	NM_000196	1.07112	0.0991242	0.320593	0.590193	0	11.4737	13.8225	13.8906	13.8567	13.7343	14.3831
FKBP10	NM_021939	1.07105	0.0990212	0.0270562	0.119924	0	315.056	308.517	297.451	321.011	334.697	330.753
HIST1H4K	NM_003541	1.07098	0.0989285	0.0378431	0.153794	0	953.696	1007.34	1060.56	1096.55	1069.75	1069.77
TIMM8B	NR_028383	1.07091	0.0988388	0.350148	0.617408	0	8.43036	9.05352	9.22803	9.88656	9.56133	9.15903
CRABP1	NM_004378	1.0709	0.098819	0.393775	0.658035	0	7.89287	9.50886	9.1965	10.251	9.19646	9.03788
NBPF14	NM_015383	1.07089	0.0988045	0.0613353	0.213389	0	302.384	310.092	340.283	348.384	326.564	345.349
COX6A1	NM_004373	1.07086	0.0987726	0.0285481	0.124755	0	295.407	316.539	297.796	325.783	323.983	324.443
JRK	NM_003724	1.07086	0.0987654	0.0717464	0.237594	0	70.5323	68.9211	66.4739	76.8207	73.6394	70.0618
TMUB2	NM_177441	1.07067	0.0985093	0.467614	0.719721	0	6.16177	7.02871	6.31213	6.48737	6.40805	7.98629
LINC00887	NR_024480	1.07066	0.0984979	0.470011	0.720832	0	5.78649	5.44955	6.00647	5.91396	6.98796	5.55842
FOXN2	NM_002158	1.07064	0.0984733	0.145435	0.374706	0	44.7763	48.3726	49.7644	49.1291	48.8722	55.0075
DPY19L1	NM_015283	1.0706	0.0984173	0.0488319	0.183307	0	103.191	104.244	112.08	113.06	112.658	116.354
DICER1	NM_177438	1.07055	0.0983464	0.591448	0.812319	0	3.93433	5.99208	5.30782	6.58456	5.32071	4.40506
PABPC1L	NM_001124756	1.07052	0.0983158	0.30201	0.572577	0	29.8912	26.5696	26.6119	25.6798	29.4838	33.7673
GAS1RR	NR_049794	1.07047	0.0982432	0.400273	0.663316	0	10.1324	8.73866	9.05822	8.8029	10.8251	10.2688
IMPACT	NM_018439	1.07045	0.0982135	0.0792919	0.254063	0	51.2262	49.1574	51.6469	53.1916	55.621	53.9268
AAK1	NM_014911	1.07043	0.0981928	0.0577104	0.204451	0	122.16	122.167	120.052	139.087	126.03	124.931
LOC103344931	NR_120684	1.07042	0.0981797	0.271942	0.540201	0	15.6211	17.1673	15.4431	18.3177	15.9573	17.3561
CRAT37	NR_110106	1.0704	0.0981487	0.3558	0.623005	0	10.7764	9.50886	10.7976	10.3652	10.9604	11.9455
CNIH1	NM_005776	1.07037	0.0981129	0.0447119	0.171962	0	111.285	114.591	120.202	120.471	122.715	127.245
MAP2K4P1	NR_029423	1.07029	0.0979992	0.509397	0.75262	0	4.99236	4.0036	5.34178	5.27494	4.67314	5.3985
FAM86B3P	NR_024362	1.07025	0.0979506	0.529687	0.767556	0	6.79852	6.23429	4.5558	5.94311	6.43704	6.44525
TAF4	NM_003185	1.0702	0.0978754	0.0661457	0.224673	0	118.364	111.793	114.695	125.063	114.833	129.169
TIMM13	NM_012458	1.07014	0.0977986	0.0277326	0.121851	0	300.854	319.838	305.253	329.529	334.301	327.06
SYT15	NM_031912	1.07006	0.0976905	0.294234	0.565034	0	22.1872	26.3807	21.1391	25.206	26.4102	22.9751
E2F3	NM_001949	1.07002	0.0976334	0.229887	0.491387	0	22.1872	26.4994	23.9822	24.6714	26.618	26.4667
RPL23AP87	NR_029406	1.07001	0.0976234	0.178471	0.423574	0	33.8377	31.106	34.0981	34.8569	37.733	33.3844
SAP30	NM_003864	1.07	0.0976128	0.0733655	0.240977	0	62.7992	67.3855	62.0879	69.9591	68.5603	67.2147
CCS	NM_005125	1.0699	0.0974815	0.208416	0.465731	0	20.3326	20.8342	19.0819	22.3073	20.9445	21.2112
MAP3K13	NR_038322	1.06988	0.0974552	0.438881	0.695161	0	7.14717	7.50343	7.58572	7.36207	9.02249	7.40476
ARL8B	NM_018184	1.06985	0.0974066	0.0442151	0.170825	0	134.063	129.065	134.622	140.103	136.864	148.565
NAT8L	NM_178557	1.06981	0.0973513	0.0448299	0.172129	0	218.037	212.087	198.053	221.824	229.109	221.096
DPPA4	NM_018189	1.06981	0.0973493	0.0516026	0.191041	0	331.941	321.422	332.34	329.16	356.753	368.595
PPP1CC	NM_002710	1.06955	0.0969992	0.0978441	0.291258	0	187.25	185.554	194.172	197.056	187.486	221.867
WDR11-AS1	NR_033850	1.06945	0.0968743	0.342896	0.610493	0	10.8757	10.5503	11.1639	10.9338	12.8016	11.1168
NSFP1	NR_033799	1.06945	0.0968721	0.0996942	0.295023	0	60.073	64.1085	58.386	64.4412	68.5168	62.2887
PRKD3	NM_005813	1.06945	0.0968702	0.0342069	0.142461	0	136.779	133.231	142.785	146.649	148.381	146.433
BTBD2	NM_017797	1.06944	0.0968529	0.0373716	0.152184	0	181.1	177.791	167.162	187.915	187.607	187.062
DPP7	NM_013379	1.06921	0.0965397	0.0647044	0.221268	0	229.566	224.538	205.161	225.202	239.234	240.456
DECR1	NM_001359	1.0692	0.0965293	0.108251	0.309227	0	46.6939	46.1347	47.421	52.3946	50.1118	47.4501
PKD1P6	NR_123721	1.06917	0.0964977	0.0413846	0.163403	0	368.307	345.206	335.077	378.061	373.464	369.603
SHQ1	NM_018130	1.06916	0.0964788	0.0831369	0.261979	0	49.9793	50.9933	49.6528	55.2326	53.5671	52.2453
GUSBP4	NR_132999	1.0691	0.0963908	0.293675	0.564469	0	14.948	14.8155	13.5267	14.52	15.3435	16.4184
TXNRD2	NM_001282512	1.06909	0.0963821	0.493103	0.738831	0	5.40396	5.4108	6.10593	5.5009	6.89372	5.69411
SAAL1	NM_138421	1.06907	0.0963583	0.048335	0.18195	0	73.7717	74.6952	73.3294	77.9019	79.3902	79.8241
MRPS28	NM_014018	1.06903	0.0963088	0.142032	0.369843	0	49.8752	50.785	51.2685	53.7942	58.6679	49.9531
CHIC2	NM_012110	1.06895	0.0961949	0.248929	0.512143	0	15.195	14.8155	14.4849	16.0994	15.6335	15.832
DPY19L2P1	NR_002833	1.06895	0.0961949	0.569027	0.794451	0	6.0964	6.58306	7.20243	5.3211	7.07253	8.85858
RAB11A	NM_004663	1.06895	0.096188	0.246909	0.509336	0	14.7301	15.0698	14.696	16.0994	15.5707	15.895
BTF3	NM_001037637	1.06894	0.0961743	0.270155	0.538242	0	14.1539	15.903	15.1714	15.9755	15.7205	16.651
EGLN1	NM_022051	1.06891	0.096145	0.0444909	0.171398	0	119.788	117.512	121.481	123.712	126.286	133.506
HIST1H2AM	NM_003514	1.06885	0.0960649	0.0191987	0.0926292	0	608.308	615.063	623.377	658.918	661.677	653.31
CNOT3	NM_014516	1.06877	0.0959462	0.0952399	0.286145	0	1327.67	1168.07	1247.95	1434.6	1271.82	1294.71
HECA	NM_016217	1.06871	0.0958674	0.090099	0.276429	0	59.5936	56.4574	58.6698	65.4253	60.1129	61.1911
SLAIN2	NM_020846	1.06867	0.0958109	0.061273	0.213389	0	375.962	363.652	388.548	375.714	409.187	420.724
GATSL3	NM_001037666	1.06862	0.095748	0.479643	0.727737	0	6.68231	6.15194	5.65714	7.42282	6.43704	5.90249
DENND5B	NM_001308339	1.06858	0.0956893	0.542647	0.775471	0	5.90755	4.90702	4.40782	5.82648	4.79154	5.65049
DNAJB12	NM_001002762	1.06847	0.0955473	0.475337	0.72511	0	6.99221	8.34145	6.31213	7.85288	7.07253	8.20436
PERP	NM_022121	1.06847	0.0955462	0.0988513	0.293136	0	79.2144	81.8062	90.4561	86.5177	91.7133	90.4612
SNORD133	NR_132753	1.06844	0.0955069	0.385634	0.652046	0	25.3492	26.8166	33.9987	27.5045	29.8728	34.6832
RTTN	NM_173630	1.06837	0.0954152	0.096177	0.288071	0	60.1069	60.5845	61.069	67.2816	66.6514	60.2558
DTD1	NM_080820	1.06833	0.0953581	0.0365171	0.149611	0	118.519	119.544	123.516	127.998	128.03	130.257
LYPLA2	NM_007260	1.06831	0.0953284	0.0467662	0.17787	0	104.205	108.465	101.489	111.393	113.141	111.086
LOC90784	NR_026984	1.06821	0.0951906	0.243037	0.505044	0	30.758	26.7924	27.0243	32.6482	28.0751	29.6239
ZNF407	NM_017757	1.0682	0.0951844	0.430721	0.688863	0	9.85883	10.7078	11.2027	13.174	9.76913	10.9957
LINC01044	NR_126345	1.0682	0.095184	0.370042	0.637097	0	13.4784	12.4347	10.7709	12.2312	13.3477	13.6077
SLC39A6	NM_012319	1.0682	0.0951803	0.10618	0.30635	0	106.588	104.426	115.928	115.164	109.478	124.597
PRMT2	NM_001242865	1.06808	0.0950173	0.341384	0.61009	0	12.6625	11.771	10.5235	12.4645	12.5696	12.3041
UBXN7	NM_015562	1.06799	0.0949035	0.294381	0.565034	0	82.4345	92.6569	81.4561	108.346	83.8458	81.8037
SH3BP5-AS1	NR_046084	1.06796	0.0948544	0.510782	0.753701	0	7.44254	5.65785	8.24798	7.13368	7.67902	7.98629
QRSL1	NM_018292	1.06795	0.0948434	0.0793652	0.254063	0	64.4552	64.4161	64.5914	65.3013	70.0004	71.3048
PGAM1P5	NR_077225	1.06793	0.0948188	0.15999	0.397049	0	35.0022	33.482	37.3003	36.4386	38.644	37.8864
PGGT1B	NM_005023	1.06788	0.0947457	0.201292	0.455489	0	50.558	48.7892	53.624	49.4522	53.4294	60.4714
HNRNPLL	NM_138394	1.06787	0.0947321	0.306598	0.57707	0	11.3357	11.7226	11.3337	12.671	11.8423	12.2145
FKBP5	NM_001145777	1.06781	0.0946544	0.299363	0.56997	0	18.3667	21.9193	18.7908	19.8411	20.6183	22.6238
GMPS	NM_003875	1.06781	0.0946543	0.0242714	0.110495	0	288.472	293.714	291.052	313.926	309.36	309.168
LOC100507156	NR_038323	1.06777	0.0945982	0.472048	0.722172	0	6.36756	5.74262	6.55957	6.7352	7.29725	5.90249
CMAS	NM_018686	1.06765	0.0944402	0.0901091	0.276429	0	57.739	54.963	59.9531	60.5342	62.6911	61.1087
TRMT61B	NM_017910	1.06748	0.094213	0.197856	0.45075	0	34.38	32.1814	36.8879	34.643	38.313	37.4721
CCNG2	NM_004354	1.06748	0.0942063	0.289929	0.560205	0	17.1295	16.6877	18.6987	17.0956	19.0598	19.9027
BNIP3L	NM_004331	1.06747	0.0941917	0.112419	0.316207	0	50.4611	49.029	54.034	53.2985	55.9617	54.6198
ERP29	NM_006817	1.06744	0.0941486	0.219111	0.478497	0	19.4513	20.8342	20.2464	22.4555	21.046	21.1142
TRAF7	NM_032271	1.06738	0.0940775	0.0550555	0.19859	0	208.638	209.427	190.916	221.411	214.007	214.602
HDHD2	NM_032124	1.06719	0.0938183	0.150704	0.383028	0	39.9607	44.5701	40.9245	43.2224	44.3489	46.3137
PARVB	NM_013327	1.06693	0.0934644	0.361458	0.628695	0	11.573	10.3663	9.86847	11.0407	11.6853	11.2113
LARS2	NM_015340	1.0669	0.0934233	0.0414788	0.163543	0	187.981	199.652	187.576	206.131	206.314	201.247
DRAM1	NM_018370	1.06687	0.0933864	0.204817	0.460495	0	23.819	24.8354	22.9997	26.0685	24.2356	26.1444
MED14	NM_004229	1.06681	0.0933055	0.0781234	0.251485	0	362.714	356.018	352.339	401.556	390.417	350.66
PLEKHM3	NM_001080475	1.06679	0.0932767	0.156815	0.392865	0	40.2827	38.3479	39.6534	44.9354	40.6181	40.6341
INPP5F	NM_014937	1.06675	0.0932243	0.3489	0.616182	0	14.5994	12.1053	13.2671	14.1993	15.027	13.4139
DUSP9	NM_001395	1.06675	0.0932238	0.0301708	0.129738	0	396.523	395.545	381.193	418.268	424.245	409.065
ZFYVE26	NM_015346	1.06668	0.0931282	0.194143	0.445446	0	73.4812	66.8672	69.0429	82.2463	74.6107	66.4999
RAB11FIP5	NM_015470	1.06662	0.0930523	0.124712	0.340341	0	47.8802	46.9388	43.4838	49.4522	49.8146	48.2521
ERCC6L2	NM_020207	1.06654	0.0929325	0.085229	0.266634	0	72.474	72.4379	71.0806	81.4882	75.1326	73.7472
LOC105376360	NR_131187	1.06651	0.0928937	0.54743	0.779131	0	5.74291	4.64544	5.15741	5.87994	4.63931	6.06241
PCED1A	NM_022760	1.06649	0.0928702	0.428075	0.687409	0	7.98003	7.36779	7.12237	7.63663	8.0318	8.29644
NAMPT	NM_005746	1.06645	0.0928165	0.0877519	0.272162	0	135.394	132.959	137.964	134.291	144.077	154.948
LOC101929224	NR_110787	1.06636	0.0926971	0.319081	0.589157	0	13.9215	15.53	14.8512	16.6971	14.4423	16.1058
NANOS1	NM_199461	1.06633	0.0926492	0.440688	0.697201	0	13.2218	12.8319	9.63073	12.9213	13.0867	12.0449
METAP1D	NM_199227	1.06632	0.0926376	0.267772	0.535877	0	15.9189	16.15	17.8496	17.9071	17.7212	17.6009
DIEXF	NM_014388	1.0663	0.0926181	0.0575399	0.203943	0	83.7177	86.8319	85.0076	88.1213	91.9163	92.4626
XRN2	NM_012255	1.06627	0.0925794	0.313269	0.583077	0	15.6211	15.1425	13.5267	16.4638	15.027	15.7375
APOL6	NM_030641	1.06621	0.0924935	0.274569	0.54368	0	14.7301	15.3895	14.6668	16.2695	16.1893	15.2941
LOC101929660	NR_130777	1.06614	0.0924026	0.398665	0.662123	0	12.7061	10.3033	11.3337	11.0844	12.7702	12.7596
ZNF530	NM_020880	1.06612	0.0923635	0.232121	0.493438	0	22.0129	21.5124	19.7636	22.5309	21.8241	23.1205
TMEM104	NM_017728	1.06601	0.0922151	0.139188	0.364797	0	50.9357	47.2585	48.8547	53.1916	54.5119	49.0517
CTBS	NM_004388	1.06594	0.0921251	0.406455	0.669157	0	8.20278	7.76258	8.82049	9.06774	9.02249	8.33036
GNAQ	NM_002072	1.06593	0.0921111	0.0613298	0.213389	0	116.524	121.154	112.959	128.98	120.061	124.718
BCCIP	NM_078469	1.06588	0.0920443	0.0460988	0.176042	0	95.8379	95.2339	95.5431	100.387	102.461	102.649
TGM1	NM_000359	1.06587	0.0920249	0.573627	0.798969	0	6.3143	4.81014	4.09245	5.0271	5.7943	5.3985
ZNF397	NM_001135178	1.06581	0.0919454	0.296513	0.566952	0	19.8678	16.3365	19.048	19.603	19.5721	19.7137
ARID5A	NM_212481	1.06578	0.0919101	0.305027	0.575593	0	13.2218	13.1177	12.503	13.7814	14.3335	13.283
NAP1L6	NR_027291	1.06567	0.0917596	0.509228	0.752508	0	5.99229	7.15466	5.37089	6.71091	6.89372	6.13025
MBD6	NM_052897	1.06565	0.0917313	0.211263	0.4697	0	41.9775	38.2631	37.2032	38.6497	41.9495	44.5546
DNM1P41	NR_033787	1.06565	0.0917296	0.18403	0.430811	0	35.6487	32.8184	32.9288	37.4712	34.2439	36.3405
KBTBD2	NM_015483	1.06564	0.0917223	0.13932	0.364889	0	61.9784	69.5072	61.7386	72.2236	67.2627	66.4248
ENTHD2	NM_144679	1.06556	0.0916084	0.22585	0.487054	0	22.7174	23.949	22.158	23.5052	25.8593	23.971
NPIPB3	NM_130464	1.06555	0.0915922	0.155129	0.390429	0	100.927	95.5052	105.725	117.983	99.7306	104.253
SLC7A5P2	NR_002594	1.06549	0.0915127	0.145713	0.374985	0	84.5893	72.6849	75.52	81.7384	86.7672	79.5334
NXPH4	NM_007224	1.06546	0.0914763	0.267109	0.53518	0	17.5653	17.797	16.855	18.1233	19.7485	17.7632
PLEKHG2	NM_022835	1.06542	0.091418	0.110612	0.313749	0	100.307	90.5691	87.8119	95.741	99.2135	101.966
KIN	NM_012311	1.06538	0.0913686	0.261159	0.527617	0	19.185	17.797	18.034	20.7061	18.6611	19.2485
IER5L	NM_203434	1.0653	0.0912553	0.507688	0.751385	0	7.50549	9.54519	7.08356	8.53806	9.37527	7.79729
POLI	NM_007195	1.0653	0.091255	0.232623	0.493834	0	28.4482	26.4727	29.7655	31.3969	27.7609	31.0608
LOC100129917	NR_036511	1.06518	0.0910997	0.310239	0.580798	0	14.7689	14.0187	14.6062	14.2479	16.0056	15.9677
PPM1B	NM_177968	1.065	0.0908574	0.251509	0.514956	0	29.7605	27.2017	28.3148	33.2484	27.8407	29.7354
PPP1R14B	NM_138689	1.06493	0.0907645	0.0344344	0.143261	0	392.295	384.993	375.118	405.896	416.968	404.374
ATP13A1	NM_020410	1.06492	0.0907398	0.0572581	0.203481	0	208.343	202.161	192.925	207.183	215.578	219.841
MAF1	NM_032272	1.06489	0.0907087	0.0444731	0.171398	0	162.508	168.66	162.039	171.845	179.433	173.934
LOC100288842	NR_027442	1.06486	0.0906574	0.427476	0.687079	0	9.82009	8.0508	9.93639	9.92057	10.1533	9.53702
CCDC186	NM_018017	1.06484	0.090633	0.189391	0.438524	0	37.312	38.4956	39.1682	42.163	42.73	37.5375
USP53	NM_019050	1.06469	0.0904383	0.148288	0.379036	0	42.1276	43.4148	45.1553	47.1756	43.9913	47.988
CSNK1G2	NM_001319	1.06467	0.0904089	0.0603048	0.210962	0	203.932	208.023	189.107	213.262	211.475	215.199
ERGIC1	NM_001031711	1.06459	0.090296	0.0400987	0.160137	0	198.915	205.688	195.875	214.768	212.321	212.175
LAGE3	NM_006014	1.06453	0.0902162	0.0766804	0.247829	0	124.751	124.124	123.841	135.734	137.493	123.54
HSF1	NM_005526	1.06451	0.0901958	0.0539908	0.196014	0	167.561	168.205	159.108	175.718	180.575	170.508
USP22	NM_015276	1.06445	0.0901029	0.0379829	0.154083	0	761.648	733.495	739.504	817.137	785.947	775.581
43529	NM_017824	1.06441	0.0900525	0.08835	0.273572	0	84.2213	81.0409	86.6086	88.86	85.7789	93.4561
HMGN2	NM_005517	1.06441	0.0900503	0.0633653	0.218541	0	804.55	855.923	806.128	921.284	850.912	853.278
NHP2	NM_017838	1.06437	0.0900013	0.193237	0.444495	0	30.9565	33.1333	32.1938	33.1415	36.1818	33.1567
MPP7	NM_173496	1.06434	0.0899648	0.190895	0.441006	0	31.5037	33.5765	34.2776	37.0242	34.0989	34.6299
LOC101929199	NR_125921	1.06433	0.0899426	0.279639	0.549002	0	20.7636	19.2599	20.9644	23.34	20.094	21.4801
AKT1S1	NM_032375	1.06423	0.0898079	0.520626	0.761264	0	5.87608	5.99208	5.531	5.91396	5.40286	7.20123
ACP7	NM_001004318	1.06423	0.0898053	0.489607	0.736602	0	10.6869	10.5503	7.83073	9.42734	10.8251	10.6831
SEPT7P2	NR_024271	1.06416	0.0897124	0.202256	0.456372	0	31.2035	32.3534	35.4663	34.2786	35.7879	35.3083
ARRDC3-AS1	NR_027435	1.06415	0.0897065	0.285207	0.554268	0	26.0755	30.3092	24.9744	30.4493	28.8435	27.2881
NDUFS3	NM_004551	1.06415	0.0896992	0.0487223	0.183066	0	111.285	111.457	111.217	118.678	115.893	120.812
ZNF626	NM_001076675	1.06413	0.0896761	0.506112	0.750101	0	9.43029	6.94636	10.0286	9.21352	9.57824	9.30684
CSTF3-AS1	NR_034027	1.06412	0.0896629	0.479379	0.727591	0	10.2801	9.32479	7.53962	9.85011	10.076	8.96034
P3H2-AS1	NR_126419	1.06381	0.0892385	0.451255	0.70678	0	7.47644	8.92758	9.24744	9.55855	9.29312	8.43697
SGTA	NM_003021	1.06372	0.0891128	0.0532988	0.194289	0	373.265	377.884	348.86	386.574	395.433	388.091
TET3	NM_001287491	1.06371	0.0891084	0.124164	0.339306	0	148.778	153.149	138.445	168.922	148.482	151.032
LOC100506639	NR_102752	1.0637	0.0890911	0.526616	0.765996	0	6.53704	5.48104	5.17925	6.48737	6.35005	5.45665
LSM14B	NM_144703	1.06368	0.0890695	0.0596457	0.209292	0	89.2064	86.379	86.827	93.3452	93.6222	92.1573
HECTD4	NM_001109662	1.06366	0.089041	0.186404	0.433982	0	120.161	121.82	113.063	141.279	121.096	115.278
PTPN14	NM_005401	1.06359	0.0889456	0.261576	0.527938	0	162.162	168.442	174.736	208.062	172.592	156.825
LINC01530	NR_034159	1.06358	0.0889297	0.469975	0.720832	0	7.33601	6.28999	6.73423	7.00733	7.74185	6.90562
BTBD1	NM_025238	1.06357	0.0889188	0.57477	0.799469	0	5.157	6.6533	4.60674	6.016	5.18539	6.2611
NAA25	NM_024953	1.06357	0.088915	0.0530734	0.193879	0	191.937	189.533	203.444	206.131	209.518	206.447
ATM	NM_000051	1.06356	0.0888975	0.088376	0.273572	0	128.194	124.938	134.884	145.691	134.351	132.636
GABARAP	NM_007278	1.06352	0.0888511	0.0626386	0.216631	0	101.828	100.344	100.751	105.613	111.194	105.358
DCUN1D5	NM_032299	1.06346	0.0887636	0.0535355	0.194712	0	176.524	186.985	189.408	193.533	198.2	196.27
POP5	NM_015918	1.06325	0.0884816	0.414646	0.675556	0	7.84203	8.51583	8.62642	8.6887	9.22546	8.6502
FAAP20	NM_001282670	1.06321	0.0884254	0.389168	0.654683	0	11.7158	12.9142	11.6224	13.9855	11.6563	12.905
ERO1B	NM_019891	1.06312	0.0883076	0.420249	0.679618	0	13.0692	11.0154	13.2671	11.8814	13.483	14.3443
FAM8A1	NM_016255	1.06312	0.0883058	0.0753794	0.244801	0	110.113	109.398	114.564	117.195	114.055	123.913
C1orf115	NM_024709	1.06311	0.0882974	0.180602	0.42613	0	37.6534	42.2255	39.3477	40.8146	43.1117	42.8245
RNPS1	NM_006711	1.06309	0.0882615	0.504176	0.74847	0	9.59251	11.2624	9.63073	10.4381	12.8499	9.12026
TMEM60	NM_032936	1.06308	0.0882531	0.296469	0.566952	0	27.5476	26.3807	29.9183	30.9936	31.7793	26.3625
LOC100996291	NR_073178	1.06307	0.088235	0.54056	0.77459	0	10.7256	8.16706	10.2081	10.0153	12.3038	8.61628
RNASET2	NM_003730	1.06307	0.0882314	0.196184	0.448588	0	34.656	36.6791	32.8536	37.1214	38.0109	35.6282
ZNF518B	NM_053042	1.06301	0.0881581	0.342025	0.6102	0	25.2378	26.8627	20.8431	26.9943	24.5062	26.0427
TNFRSF9	NM_001561	1.06298	0.0881163	0.212472	0.471033	0	24.802	23.8836	25.9181	26.6177	26.7195	25.9651
POU3F3	NM_006236	1.06297	0.0881002	0.114739	0.320374	0	54.4754	56.7528	56.7801	57.395	61.8019	59.3883
LCORL	NM_153686	1.0629	0.0880101	0.367489	0.63484	0	10.8951	12.0399	11.4113	12.7099	11.376	12.4228
BIRC6	NM_016252	1.06288	0.0879812	0.184751	0.431525	0	387.162	396.669	391.963	471.557	398.744	379.436
GDPD1	NM_182569	1.06288	0.0879741	0.253586	0.516454	0	22.5213	21.7885	20.0935	23.5489	22.4958	22.4106
GOLGA8T	NR_033933	1.0628	0.0878687	0.313594	0.583077	0	27.3684	27.3931	34.0981	31.9509	31.9677	30.5204
TPT1-AS1	NR_024458	1.06279	0.0878606	0.273387	0.542388	0	18.8073	17.3126	18.2426	18.9519	20.1472	18.6767
HNRNPA3	NM_194247	1.06278	0.087838	0.0437196	0.169863	0	728.585	745.968	734.662	798.253	753.603	796.051
LOC101929295	NR_110303	1.06274	0.0877878	0.537546	0.771254	0	4.56625	4.95546	5.65714	5.22391	5.83296	5.07381
PAIP2B	NM_020459	1.06269	0.0877254	0.202304	0.456372	0	38.1134	42.9957	43.4523	44.8868	45.3033	42.18
MRPS17	NM_015969	1.06266	0.0876793	0.111579	0.314833	0	49.5217	48.4065	49.3739	51.4422	53.0621	52.0272
SMG1P2	NR_002473	1.06259	0.0875816	0.0945745	0.285102	0	296.869	302.826	337.449	331.4	328.623	335.773
NUP93	NM_014669	1.06258	0.0875667	0.21708	0.476773	0	35.6874	35.192	33.807	35.9624	40.1252	35.1484
RAB33B	NM_031296	1.06245	0.0873956	0.223645	0.484364	0	24.802	25.7558	26.4639	25.9543	27.3526	28.5238
LIN7C	NM_018362	1.06242	0.0873582	0.215709	0.474924	0	118.805	108.914	128.756	114.289	127.402	137.032
RPLP2	NM_001004	1.06228	0.0871705	0.0966654	0.288618	0	273.379	290.589	269.306	314.523	289.174	281.483
KAZALD1	NM_030929	1.06226	0.0871329	0.239683	0.501035	0	25.9642	24.2396	24.1326	27.0429	24.7526	27.1718
SPACA6	NR_024330	1.06225	0.0871282	0.576843	0.801066	0	6.06008	5.6966	4.86631	5.35026	5.32071	6.988
HEYL	NM_014571	1.06221	0.0870643	0.337568	0.607943	0	19.0494	19.2599	18.6598	17.6301	21.4761	21.405
TTBK2	NM_173500	1.0622	0.0870577	0.168347	0.408315	0	38.3022	40.317	40.0803	43.4678	42.4932	40.1229
VCPIP1	NM_025054	1.0622	0.0870559	0.140148	0.366355	0	80.7058	86.287	79.952	92.7937	81.2604	88.2562
TTC37	NM_014639	1.06219	0.0870354	0.0623644	0.216013	0	276.454	284.316	302.352	303.458	304.938	308.398
SF3A1	NM_005877	1.06218	0.0870225	0.219264	0.478573	0	140.14	137.818	123.909	159.954	131.766	135.139
DNAJB6	NM_058246	1.06202	0.0868151	0.154747	0.38984	0	41.8516	42.4556	43.9908	47.2412	43.6772	45.3396
LOC642846	NR_024374	1.06201	0.0868006	0.093296	0.282742	0	202.445	179.176	190.014	197.177	202.641	207.266
PRR14L	NM_173566	1.062	0.0867858	0.14039	0.366633	0	260.872	272.4	262.703	308.745	278.33	258.256
HEXB	NM_000521	1.06197	0.0867486	0.382308	0.648053	0	16.7058	15.6293	15.2248	18.6797	17.1026	14.7271
LYAR	NM_017816	1.06189	0.0866305	0.625678	0.833446	0	6.56125	5.37447	3.71887	5.5009	5.22164	5.90249
PAICS	NM_006452	1.06184	0.0865635	0.540816	0.77459	0	4.44035	5.37447	5.34178	5.80219	5.43669	4.85574
USP31	NM_020718	1.06172	0.086399	0.0906367	0.277377	0	105.222	97.6802	104.342	112.346	108.403	105.46
LOC729218	NR_109983	1.0617	0.0863829	0.26158	0.527938	0	30.0413	33.3827	35.9466	33.7246	35.1548	36.6216
TMEM14A	NM_014051	1.0617	0.0863747	0.186759	0.434299	0	36.7866	37.6576	36.3809	36.8784	40.2967	40.4863
CPSF1	NM_013291	1.06168	0.0863493	0.0831218	0.261979	0	231.639	229.525	211.313	231.082	236.672	246.204
SAMHD1	NM_015474	1.06162	0.0862717	0.0787511	0.252799	0	94.9566	92.9475	97.986	104.442	98.4983	100.57
ZNF493	NM_145326	1.06159	0.0862268	0.597664	0.815464	0	4.65825	5.26548	7.16604	5.64669	6.28723	6.20779
MAN1A2	NM_006699	1.06156	0.0861858	0.0768767	0.248264	0	92.9568	92.3663	91.5768	98.4477	94.3761	101.125
TRIM58	NM_015431	1.06155	0.0861739	0.28115	0.550538	0	46.4445	52.6935	48.1488	57.706	46.1563	52.4948
SALL2	NM_005407	1.06154	0.0861583	0.279574	0.549002	0	22.4511	22.612	20.1784	24.3945	22.5586	22.3064
HNRNPA3P1	NR_002726	1.06147	0.0860654	0.264446	0.531992	0	39.9099	40.9637	45	47.715	39.8811	46.0181
LINC01160	NR_034126	1.06145	0.0860342	0.280092	0.549222	0	23.2961	21.7885	22.335	25.4028	21.9014	24.2617
GUSBP3	NR_027386	1.06139	0.0859599	0.0719659	0.237979	0	111.587	105.896	105.632	114.955	116.292	111.706
NOP10	NM_018648	1.06139	0.0859529	0.0616972	0.214254	0	121.802	120.384	124.574	128.873	133.25	127.151
KIAA0087	NR_022006	1.06139	0.0859485	0.541383	0.774762	0	7.02611	5.89036	5.70081	5.87994	6.35005	7.53076
[truncated: 6,070 more rows]
